# Supplementary material for: The effectiveness of mindfulness training in improving medical students’ stress, depression, and anxiety
Source: PLoS One. 2023 Oct 31;18(10):e0293539. doi: 10.1371/journal.pone.0293539 (PMC10617730; doi:10.1371/journal.pone.0293539)
Supplement: S1 File — (XLSX) [file pone.0293539.s001.xlsx]

## Sheet: Pre-test MBSR
Age	Gender	Center	Marital status	Medical school year	Little interest or pleasure in doing things	Feeling down, depressed, or hopeless	Trouble falling or staying asleep, or sleeping too much	Feeling tired or having little energy	Poor appetite or overeating	Feeling bad about yourself — or that you are a failure or have let yourself or your family down	Trouble concentrating on things, such as reading the newspaper or watching television	Moving or speaking so slowly that other people could have noticed? Or the opposite — being so fidgety or restless that you have been moving around a lot more than usual	Thoughts that you would be better off dead or of hurting yourself in some way	I could be experiencing some emotion and not be conscious of it until some time later	I break or spill things because of carelessness, not paying attention, or thinking of something else	I find it difficult to stay focused on what’s happening in the present	I tend to walk quickly to get where I’m going without paying attention to what I experience along the way.	I tend not to notice feelings of physical tension or discomfort until they really grab my attention	I forget a person’s name almost as soon as I’ve been told it for the first time	It seems I am “running on automatic,” without much awareness of what I’m doing	I rush through activities without being really attentive to them	I get so focused on the goal I want to achieve that I lose touch with what I’m doing right now to get there	I do jobs or tasks automatically, without being aware of what I'm doing	I find myself listening to someone with one ear, doing something else at the same time.	I drive places on ‘automatic pilot’ and then wonder why I went there	I find myself preoccupied with the future or the past	I find myself doing things without paying attention	I snack without being aware that I’m eating	Feeling nervous, anxious or on edge	Not being able to stop or control worrying	Worrying too much about different things	Trouble relaxing	Being so restless that it is hard to sit still	Becoming easily annoyed or irritable	Feeling afraid as if something awful might happen	In the last month, how often have you been upset because of something that happened unexpectedly?	In the last month, how often have you felt that you were unable to control the important things in your life?	In the last month, how often have you felt nervous and “stressed”?	In the last month, how often have you felt confident about your ability to handle your personal problems?	In the last month, how often have you felt that things were going your way?	In the last month, how often have you found that you could not cope with all the things that you had to do?	In the last month, how often have you been able to control irritations in your life?	In the last month, how often have you felt that you were on top of things?	In the last month, how often have you been angered because of things that were outside your control?	In the last month, how often have you felt difficulties were piling up so high that you could not overcome them?
25	Female	KSU	Single	4th year	Not at all	Not at all	Not at all	Not at all	Not at all	Several days	Several days	Several days	Not at all	Very Infrequently	Somewhat Frequently	Somewhat Frequently	Somewhat Infrequently	Very Frequently	Somewhat Infrequently	Somewhat Infrequently	Very Infrequently	Almost Never	Somewhat Infrequently	Almost Always	Almost Never	Somewhat Frequently	Very Infrequently	Almost Never	More than half the days	Several days	Several days	Several days	Several days	Several days	Several days	Fairly Often	Very often	Sometimes	Sometimes	Sometimes	Almost Never	Fairly Often	Sometimes	Sometimes	Sometimes
23	Female	KSU	Single	5th year	More than half the days	Nearly every day	Several days	Nearly every day	Not at all	Not at all	Nearly every day	Several days	Several days	Somewhat Infrequently	Somewhat Infrequently	Somewhat Frequently	Somewhat Frequently	Somewhat Frequently	Almost Always	Somewhat Infrequently	Almost Never	Somewhat Infrequently	Almost Never	Almost Always	Almost Never	Almost Always	Somewhat Infrequently	Almost Never	More than half the days	More than half the days	Nearly every day	Several days	Not at all	More than half the days	Nearly every day	Sometimes	Fairly Often	Very often	Sometimes	Sometimes	Very often	Sometimes	Sometimes	Sometimes	Fairly Often
23	Male	KSU	Single	5th year	Not at all	Not at all	Several days	Several days	Not at all	Not at all	Not at all	Not at all	Not at all	Very Infrequently	Almost Never	Very Infrequently	Almost Never	Almost Never	Somewhat Infrequently	Very Infrequently	Somewhat Infrequently	Very Infrequently	Very Infrequently	Almost Never	Almost Never	Somewhat Frequently	Somewhat Infrequently	Almost Never	Several days	Several days	Several days	Not at all	Not at all	Not at all	Not at all	Almost Never	Almost Never	Sometimes	Fairly Often	Fairly Often	Almost Never	Fairly Often	Fairly Often	Almost Never	Almost Never
23	Female	KSU	Single	5th year	Not at all	Several days	Several days	Several days	Not at all	More than half the days	Several days	Not at all	Not at all	Somewhat Frequently	Almost Never	Very Frequently	Somewhat Frequently	Somewhat Frequently	Very Infrequently	Somewhat Infrequently	Almost Always	Almost Always	Somewhat Infrequently	Somewhat Frequently	Somewhat Infrequently	Somewhat Frequently	Somewhat Frequently	Almost Never	More than half the days	More than half the days	Nearly every day	More than half the days	Not at all	Several days	Several days	Almost Never	Fairly Often	Sometimes	Sometimes	Sometimes	Sometimes	Sometimes	Almost Never	Sometimes	Fairly Often
22	Female	KSU	Single	4th year	Several days	More than half the days	Not at all	Several days	Not at all	Nearly every day	Not at all	Not at all	Not at all	Almost Never	Very Infrequently	Somewhat Infrequently	Somewhat Frequently	Somewhat Frequently	Very Infrequently	Very Infrequently	Almost Always	Very Infrequently	Very Infrequently	Almost Never	Almost Never	Almost Always	Somewhat Frequently	Almost Never	Several days	Not at all	Several days	Several days	Not at all	Several days	Several days	Fairly Often	Very often	Fairly Often	Never	Never	Fairly Often	Almost Never	Never	Sometimes	Fairly Often
22	Female	KSU	Single	2nd year	Several days	Several days	More than half the days	Nearly every day	More than half the days	More than half the days	More than half the days	Several days	Not at all	Very Frequently	Somewhat Infrequently	Very Frequently	Somewhat Frequently	Somewhat Infrequently	Very Frequently	Somewhat Frequently	Somewhat Frequently	Somewhat Infrequently	Very Frequently	Somewhat Frequently	Somewhat Infrequently	Very Frequently	Somewhat Frequently	Somewhat Infrequently	Several days	More than half the days	More than half the days	Nearly every day	Several days	Nearly every day	Several days	Fairly Often	Sometimes	Fairly Often	Fairly Often	Sometimes	Sometimes	Sometimes	Almost Never	Sometimes	Sometimes
23	Female	KSU	Single	5th year	More than half the days	More than half the days	More than half the days	More than half the days	Several days	Several days	Several days	Several days	More than half the days	Very Infrequently	Somewhat Frequently	Somewhat Frequently	Somewhat Infrequently	Somewhat Frequently	Somewhat Infrequently	Very Infrequently	Very Frequently	Somewhat Infrequently	Very Frequently	Almost Always	Almost Always	Almost Always	Very Frequently	Somewhat Infrequently	Nearly every day	Nearly every day	Nearly every day	More than half the days	More than half the days	More than half the days	Nearly every day	Never	Fairly Often	Very often	Sometimes	Almost Never	Fairly Often	Almost Never	Almost Never	Sometimes	Fairly Often
25	Female	KSU	Single	5th year	Several days	Several days	Nearly every day	Not at all	Several days	Several days	Nearly every day	Several days	More than half the days	Very Frequently	Almost Never	Very Frequently	Very Frequently	Very Frequently	Somewhat Infrequently	Somewhat Frequently	Very Frequently	Somewhat Frequently	Very Frequently	Almost Always	Very Frequently	Almost Always	Somewhat Frequently	Very Frequently	Several days	Nearly every day	Nearly every day	Nearly every day	Nearly every day	Nearly every day	More than half the days	Very often	Very often	Very often	Fairly Often	Sometimes	Fairly Often	Sometimes	Sometimes	Fairly Often	Fairly Often
20	Male	KSU	Single	2nd year	Not at all	Not at all	Not at all	Not at all	Not at all	Not at all	Not at all	Not at all	Not at all	Almost Never	Almost Never	Almost Never	Almost Never	Almost Never	Almost Always	Almost Never	Very Frequently	Almost Never	Almost Never	Very Frequently	Almost Never	Almost Always	Almost Never	Almost Never	Nearly every day	More than half the days	More than half the days	Nearly every day	Several days	Several days	Several days	Never	Almost Never	Very often	Sometimes	Sometimes	Never	Very often	Almost Never	Never	Almost Never
22	Male	KSU	Single	3rd year	Several days	More than half the days	More than half the days	Nearly every day	Nearly every day	Nearly every day	Nearly every day	Not at all	Not at all	Somewhat Infrequently	Very Frequently	Almost Always	Very Frequently	Almost Always	Very Frequently	Almost Always	Somewhat Frequently	Somewhat Infrequently	Somewhat Frequently	Somewhat Infrequently	Almost Always	Almost Always	Almost Always	Very Frequently	Nearly every day	Nearly every day	Nearly every day	More than half the days	Several days	Several days	Nearly every day	Sometimes	Very often	Very often	Almost Never	Almost Never	Very often	Sometimes	Never	Sometimes	Fairly Often
24	Male	KSU	Single	5th year	Several days	Not at all	Not at all	Not at all	Not at all	Several days	Several days	More than half the days	Not at all	Somewhat Infrequently	Very Infrequently	Somewhat Infrequently	Somewhat Infrequently	Somewhat Infrequently	Very Infrequently	Very Frequently	Somewhat Frequently	Somewhat Frequently	Somewhat Frequently	Somewhat Frequently	Very Frequently	Somewhat Frequently	Somewhat Frequently	Very Infrequently	More than half the days	More than half the days	More than half the days	Several days	Several days	Several days	Several days	Almost Never	Sometimes	Fairly Often	Sometimes	Almost Never	Sometimes	Sometimes	Sometimes	Sometimes	Sometimes
21	Female	KSU	Single	3rd year	Nearly every day	Nearly every day	More than half the days	More than half the days	Nearly every day	Nearly every day	More than half the days	Nearly every day	Several days	Somewhat Frequently	Almost Never	Very Frequently	Very Frequently	Very Frequently	Somewhat Infrequently	Somewhat Infrequently	Very Frequently	Almost Always	Almost Always	Very Frequently	Somewhat Infrequently	Almost Always	Almost Always	Almost Always	Several days	More than half the days	Nearly every day	Nearly every day	More than half the days	More than half the days	Not at all	Fairly Often	Very often	Sometimes	Never	Never	Very often	Never	Almost Never	Very often	Very often
24	Male	KSU	Single	5th year	Several days	Not at all	More than half the days	Several days	Several days	Not at all	Not at all	Not at all	Not at all	Somewhat Infrequently	Almost Never	Somewhat Infrequently	Somewhat Infrequently	Somewhat Infrequently	Somewhat Infrequently	Somewhat Frequently	Somewhat Frequently	Very Infrequently	Somewhat Infrequently	Very Infrequently	Almost Never	Very Infrequently	Very Infrequently	Almost Never	Not at all	Several days	Several days	Several days	Not at all	Not at all	Several days	Almost Never	Sometimes	Sometimes	Fairly Often	Sometimes	Sometimes	Fairly Often	Almost Never	Sometimes	Almost Never
20	Female	KSU	Single	2nd year	More than half the days	More than half the days	Several days	Several days	Not at all	More than half the days	Several days	Not at all	Not at all	Very Frequently	Very Infrequently	Somewhat Infrequently	Somewhat Infrequently	Very Frequently	Almost Never	Very Frequently	Somewhat Frequently	Somewhat Frequently	Somewhat Frequently	Very Infrequently	Very Infrequently	Somewhat Frequently	Somewhat Frequently	Somewhat Infrequently	More than half the days	More than half the days	Several days	Several days	Several days	More than half the days	Several days	Sometimes	Fairly Often	Fairly Often	Almost Never	Sometimes	Sometimes	Almost Never	Almost Never	Fairly Often	Fairly Often
21	Female	KSU	Single	2nd year	More than half the days	More than half the days	Several days	Several days	Not at all	Several days	More than half the days	Not at all	Several days	Somewhat Frequently	Somewhat Frequently	Somewhat Frequently	Somewhat Frequently	Somewhat Infrequently	Very Infrequently	Somewhat Frequently	Somewhat Frequently	Very Frequently	Very Frequently	Somewhat Frequently	Somewhat Frequently	Very Frequently	Very Frequently	Very Infrequently	More than half the days	More than half the days	More than half the days	More than half the days	Several days	Several days	More than half the days	Sometimes	Sometimes	Very often	Sometimes	Almost Never	Fairly Often	Fairly Often	Fairly Often	Sometimes	Very often
19	Female	KSU	Single	1st year	Nearly every day	Nearly every day	More than half the days	Nearly every day	More than half the days	Nearly every day	Nearly every day	More than half the days	Nearly every day	Somewhat Frequently	Very Infrequently	Very Frequently	Somewhat Infrequently	Very Infrequently	Somewhat Infrequently	Very Infrequently	Somewhat Frequently	Somewhat Frequently	Somewhat Infrequently	Somewhat Frequently	Very Infrequently	Very Frequently	Very Frequently	Very Infrequently	Nearly every day	More than half the days	Nearly every day	Nearly every day	Several days	More than half the days	More than half the days	Fairly Often	Very often	Very often	Almost Never	Sometimes	Very often	Sometimes	Almost Never	Fairly Often	Very often
20	Female	KSU	Single	2nd year	Several days	Not at all	Not at all	Not at all	Several days	Several days	Several days	Not at all	Several days	Somewhat Infrequently	Almost Never	Almost Never	Somewhat Frequently	Somewhat Frequently	Almost Never	Somewhat Frequently	Somewhat Frequently	Very Infrequently	Somewhat Infrequently	Very Infrequently	Somewhat Infrequently	Almost Never	Very Frequently	Almost Never	Several days	More than half the days	More than half the days	Several days	Not at all	More than half the days	Not at all	Sometimes	Almost Never	Fairly Often	Fairly Often	Sometimes	Sometimes	Fairly Often	Fairly Often	Fairly Often	Fairly Often
20	Female	KSU	Single	2nd year	Several days	Not at all	Several days	More than half the days	More than half the days	Not at all	Several days	Not at all	Not at all	Very Infrequently	Almost Never	Somewhat Frequently	Very Infrequently	Somewhat Infrequently	Very Infrequently	Very Infrequently	Very Infrequently	Somewhat Infrequently	Very Infrequently	Somewhat Frequently	Very Infrequently	Very Infrequently	Very Infrequently	Almost Never	Several days	Not at all	Several days	Several days	Not at all	Not at all	Not at all	Sometimes	Sometimes	Sometimes	Fairly Often	Sometimes	Almost Never	Fairly Often	Fairly Often	Almost Never	Almost Never
22	Male	KSU	Single	4th year	Not at all	Several days	Several days	More than half the days	Several days	More than half the days	Not at all	Not at all	Not at all	Somewhat Frequently	Very Infrequently	Very Frequently	Somewhat Infrequently	Very Infrequently	Somewhat Frequently	Somewhat Frequently	Somewhat Frequently	Somewhat Infrequently	Somewhat Infrequently	Somewhat Frequently	Almost Never	Somewhat Frequently	Somewhat Infrequently	Almost Never	More than half the days	Several days	More than half the days	Several days	Several days	Not at all	Several days	Sometimes	Fairly Often	Very often	Sometimes	Sometimes	Sometimes	Sometimes	Sometimes	Never	Sometimes
24	Male	KSU	Single	5th year	Nearly every day	Several days	Nearly every day	Several days	Several days	Several days	Nearly every day	Not at all	Several days	Somewhat Frequently	Almost Never	Almost Always	Almost Always	Very Frequently	Very Frequently	Almost Always	Very Frequently	Very Infrequently	Almost Always	Very Infrequently	Very Infrequently	Somewhat Frequently	Almost Always	Somewhat Frequently	Several days	More than half the days	More than half the days	Nearly every day	Several days	Several days	Not at all	Sometimes	Sometimes	Sometimes	Sometimes	Fairly Often	Fairly Often	Fairly Often	Fairly Often	Almost Never	Sometimes
24	Male	KSU	Single	3rd year	Several days	Not at all	Several days	Not at all	Several days	Not at all	Several days	Not at all	Not at all	Very Infrequently	Almost Never	Almost Never	Almost Never	Somewhat Frequently	Somewhat Infrequently	Almost Never	Almost Never	Almost Never	Almost Never	Somewhat Frequently	Almost Never	Somewhat Infrequently	Very Infrequently	Almost Never	Several days	Several days	Several days	Several days	Not at all	Several days	Not at all	Never	Never	Sometimes	Sometimes	Sometimes	Never	Sometimes	Fairly Often	Almost Never	Sometimes
23	Female	KSU	Single	4th year	Several days	Several days	Several days	Several days	Not at all	Several days	Not at all	Not at all	Not at all	Very Frequently	Somewhat Infrequently	Somewhat Frequently	Very Frequently	Somewhat Frequently	Somewhat Infrequently	Somewhat Frequently	Very Frequently	Very Frequently	Very Frequently	Very Infrequently	Very Infrequently	Somewhat Frequently	Somewhat Frequently	Somewhat Frequently	Several days	Not at all	Not at all	Not at all	Not at all	Several days	Not at all	Almost Never	Almost Never	Fairly Often	Sometimes	Fairly Often	Sometimes	Fairly Often	Sometimes	Almost Never	Almost Never
23	Male	KSU	Single	4th year	Several days	Not at all	Several days	More than half the days	Not at all	Not at all	Not at all	Not at all	Several days	Somewhat Frequently	Almost Never	Somewhat Frequently	Somewhat Infrequently	Very Infrequently	Very Frequently	Somewhat Infrequently	Somewhat Frequently	Very Infrequently	Very Infrequently	Very Frequently	Almost Never	Somewhat Frequently	Very Infrequently	Very Infrequently	Several days	Several days	Several days	Several days	Not at all	More than half the days	Several days	Sometimes	Sometimes	Almost Never	Sometimes	Almost Never	Fairly Often	Sometimes	Fairly Often	Sometimes	Almost Never
20	Male	KSU	Single	2nd year	Not at all	Several days	More than half the days	More than half the days	Several days	Not at all	Not at all	Not at all	Not at all	Almost Never	Almost Never	Almost Never	Almost Always	Almost Never	Almost Always	Very Infrequently	Very Infrequently	Somewhat Frequently	Very Infrequently	Almost Never	Somewhat Frequently	Very Frequently	Somewhat Infrequently	Very Infrequently	Nearly every day	More than half the days	Several days	More than half the days	Not at all	Several days	More than half the days	Never	Never	Very often	Very often	Fairly Often	Never	Fairly Often	Fairly Often	Never	Never
22	Female	Vision	Single	4th year	Several days	Several days	Several days	Several days	Several days	Several days	Not at all	Not at all	Not at all	Somewhat Frequently	Very Infrequently	Somewhat Infrequently	Almost Never	Very Infrequently	Very Infrequently	Very Infrequently	Very Infrequently	Very Infrequently	Very Infrequently	Very Frequently	Very Infrequently	Somewhat Frequently	Very Infrequently	Almost Never	Several days	Several days	Several days	More than half the days	Not at all	Several days	Not at all	Sometimes	Almost Never	Sometimes	Fairly Often	Sometimes	Sometimes	Fairly Often	Fairly Often	Sometimes	Fairly Often
23	Female	Vision	Single	4th year	More than half the days	More than half the days	More than half the days	Several days	Several days	Nearly every day	Not at all	Not at all	More than half the days	Almost Never	Almost Never	Almost Never	Almost Always	Almost Always	Almost Always	Almost Always	Almost Never	Almost Never	Almost Never	Almost Always	Very Infrequently	Almost Always	Almost Never	Almost Never	Several days	More than half the days	Nearly every day	Not at all	Not at all	Not at all	Nearly every day	Very often	Very often	Very often	Sometimes	Very often	Sometimes	Fairly Often	Never	Sometimes	Fairly Often
21	Female	Vision	Single	4th year	More than half the days	Nearly every day	Nearly every day	Nearly every day	Not at all	Several days	More than half the days	Several days	Not at all	Almost Always	Very Infrequently	Somewhat Infrequently	Almost Never	Very Frequently	Almost Always	Almost Never	Almost Never	Somewhat Frequently	Very Infrequently	Very Infrequently	Almost Never	Almost Always	Almost Never	Almost Never	Nearly every day	Several days	Several days	Several days	Several days	Nearly every day	Several days	Sometimes	Sometimes	Fairly Often	Sometimes	Sometimes	Fairly Often	Sometimes	Sometimes	Very often	Fairly Often
25	Female	Vision	Married	4th year	Several days	Several days	More than half the days	More than half the days	More than half the days	Nearly every day	More than half the days	Not at all	Nearly every day	Somewhat Frequently	Somewhat Infrequently	Somewhat Infrequently	Almost Always	Very Frequently	Almost Always	Almost Always	Somewhat Frequently	Somewhat Frequently	Somewhat Infrequently	Somewhat Frequently	Somewhat Frequently	Very Frequently	Somewhat Infrequently	Very Frequently	More than half the days	More than half the days	More than half the days	More than half the days	Several days	Several days	Several days	Sometimes	Fairly Often	Very often	Fairly Often	Sometimes	Very often	Sometimes	Sometimes	Fairly Often	Fairly Often
22	Female	Vision	Single	2nd year	Not at all	Nearly every day	More than half the days	More than half the days	Nearly every day	Nearly every day	Several days	Nearly every day	More than half the days	Almost Always	Very Frequently	Almost Always	Very Frequently	Very Frequently	Almost Always	Somewhat Frequently	Almost Always	Somewhat Infrequently	Somewhat Frequently	Very Frequently	Very Frequently	Almost Always	Almost Always	Very Frequently	Nearly every day	Nearly every day	Nearly every day	Nearly every day	Several days	More than half the days	Several days	Sometimes	Very often	Fairly Often	Almost Never	Almost Never	Almost Never	Almost Never	Never	Sometimes	Very often
23	Female	Vision	Single	4th year	Several days	Several days	More than half the days	More than half the days	Several days	Several days	Not at all	Not at all	Not at all	Almost Never	Very Frequently	Very Frequently	Very Frequently	Very Frequently	Somewhat Infrequently	Very Frequently	Somewhat Frequently	Very Frequently	Somewhat Frequently	Very Frequently	Very Infrequently	Somewhat Infrequently	Very Frequently	Very Infrequently	Several days	Nearly every day	More than half the days	Several days	Not at all	More than half the days	Not at all	Sometimes	Fairly Often	Fairly Often	Sometimes	Sometimes	Fairly Often	Never	Sometimes	Fairly Often	Fairly Often
24	Female	Vision	Single	5th year	Several days	Several days	Several days	Several days	Several days	Several days	More than half the days	Several days	Not at all	Somewhat Infrequently	Very Infrequently	Very Frequently	Very Infrequently	Very Frequently	Somewhat Infrequently	Almost Never	Very Infrequently	Almost Always	Somewhat Frequently	Somewhat Frequently	Somewhat Infrequently	Almost Always	Almost Always	Somewhat Infrequently	Several days	Several days	Several days	Several days	Several days	Several days	Several days	Sometimes	Fairly Often	Fairly Often	Sometimes	Almost Never	Very often	Sometimes	Almost Never	Sometimes	Fairly Often
23	Male	Vision	Single	4th year	Several days	Not at all	Not at all	Several days	Not at all	Not at all	Not at all	Not at all	Not at all	Somewhat Frequently	Almost Never	Almost Never	Almost Never	Almost Never	Somewhat Infrequently	Very Infrequently	Very Infrequently	Very Infrequently	Almost Never	Very Infrequently	Very Infrequently	Almost Never	Almost Never	Almost Never	Not at all	Several days	Several days	Several days	Not at all	Not at all	Not at all	Almost Never	Almost Never	Almost Never	Very often	Sometimes	Never	Never	Sometimes	Almost Never	Almost Never
23	Male	Vision	Single	4th year	Not at all	Not at all	Several days	Several days	Several days	Not at all	Several days	Not at all	Not at all	Very Infrequently	Somewhat Infrequently	Somewhat Frequently	Somewhat Frequently	Somewhat Infrequently	Very Infrequently	Somewhat Frequently	Somewhat Infrequently	Very Frequently	Somewhat Infrequently	Very Frequently	Very Infrequently	Very Infrequently	Somewhat Frequently	Very Infrequently	Several days	Not at all	Several days	Several days	Several days	Several days	Not at all	Sometimes	Sometimes	Sometimes	Fairly Often	Sometimes	Fairly Often	Sometimes	Sometimes	Sometimes	Sometimes
24	Male	Vision	Single	4th year	Several days	Several days	More than half the days	Several days	Several days	Several days	Several days	Not at all	Not at all	Very Infrequently	Somewhat Infrequently	Very Infrequently	Very Infrequently	Very Infrequently	Somewhat Frequently	Somewhat Infrequently	Very Infrequently	Very Infrequently	Very Infrequently	Somewhat Infrequently	Somewhat Infrequently	Somewhat Infrequently	Very Frequently	Almost Never	More than half the days	Several days	Several days	More than half the days	Several days	Several days	Not at all	Sometimes	Almost Never	Sometimes	Fairly Often	Fairly Often	Fairly Often	Sometimes	Sometimes	Sometimes	Almost Never
20	Female	Vision	Single	1st year	Nearly every day	More than half the days	Several days	Several days	Nearly every day	Several days	Several days	More than half the days	Not at all	Very Frequently	Almost Never	Somewhat Frequently	Almost Never	Very Infrequently	Almost Always	Somewhat Frequently	Somewhat Frequently	Somewhat Infrequently	Very Infrequently	Almost Never	Almost Never	Almost Always	Almost Never	Almost Never	Nearly every day	Nearly every day	Nearly every day	Nearly every day	More than half the days	More than half the days	Nearly every day	Sometimes	Very often	Very often	Sometimes	Almost Never	Fairly Often	Sometimes	Sometimes	Fairly Often	Very often
19	Male	Vision	Single	2nd year	More than half the days	More than half the days	Nearly every day	Nearly every day	Several days	Several days	Several days	Nearly every day	Not at all	Very Infrequently	Somewhat Frequently	Very Frequently	Very Frequently	Very Frequently	Somewhat Frequently	Very Infrequently	Very Infrequently	Somewhat Infrequently	Almost Never	Very Infrequently	Almost Never	Very Frequently	Very Infrequently	Very Infrequently	More than half the days	Several days	Several days	Not at all	Several days	More than half the days	Several days	Fairly Often	Sometimes	Fairly Often	Sometimes	Sometimes	Sometimes	Almost Never	Sometimes	Fairly Often	Almost Never
22	Female	Vision	Single	1st year	Several days	More than half the days	Not at all	More than half the days	Nearly every day	Nearly every day	More than half the days	Several days	Several days	Somewhat Frequently	Somewhat Frequently	Very Frequently	Somewhat Frequently	Somewhat Infrequently	Very Frequently	Somewhat Frequently	Almost Never	Very Frequently	Very Frequently	Almost Always	Very Infrequently	Almost Always	Very Frequently	Somewhat Frequently	Not at all	Several days	More than half the days	Several days	Several days	Several days	Several days	Fairly Often	Sometimes	Sometimes	Fairly Often	Fairly Often	Fairly Often	Sometimes	Sometimes	Sometimes	Sometimes
20	Male	Vision	Single	2nd year	Several days	More than half the days	Nearly every day	Several days	Several days	More than half the days	More than half the days	Nearly every day	Several days	Very Infrequently	Almost Never	Very Infrequently	Somewhat Infrequently	Very Infrequently	Almost Never	Almost Never	Almost Never	Very Infrequently	Almost Never	Somewhat Infrequently	Almost Never	Somewhat Infrequently	Very Infrequently	Almost Never	Several days	More than half the days	Several days	Not at all	Several days	Nearly every day	Several days	Almost Never	Sometimes	Very often	Sometimes	Almost Never	Sometimes	Almost Never	Almost Never	Almost Never	Sometimes
20	Female	Vision	Single	1st year	More than half the days	Several days	More than half the days	Nearly every day	Not at all	Not at all	Not at all	Several days	Not at all	Almost Always	Very Infrequently	Very Infrequently	Very Infrequently	Somewhat Infrequently	Somewhat Frequently	Very Frequently	Somewhat Frequently	Very Frequently	Almost Always	Somewhat Infrequently	Somewhat Infrequently	Very Infrequently	Very Frequently	Almost Never	Nearly every day	Nearly every day	Nearly every day	Nearly every day	More than half the days	Not at all	Not at all	Almost Never	Sometimes	Sometimes	Fairly Often	Fairly Often	Sometimes	Sometimes	Sometimes	Sometimes	Almost Never

## Sheet: Pre-test Waitlist
Age	Gender	Center	Marital status	Medical school year	Little interest or pleasure in doing things	Feeling down, depressed, or hopeless	Trouble falling or staying asleep, or sleeping too much	Feeling tired or having little energy	Poor appetite or overeating	Feeling bad about yourself — or that you are a failure or have let yourself or your family down	Trouble concentrating on things, such as reading the newspaper or watching television	Moving or speaking so slowly that other people could have noticed? Or the opposite — being so fidgety or restless that you have been moving around a lot more than usual	Thoughts that you would be better off dead or of hurting yourself in some way	I could be experiencing some emotion and not be conscious of it until some time later	I break or spill things because of carelessness, not paying attention, or thinking of something else	I find it difficult to stay focused on what’s happening in the present	I tend to walk quickly to get where I’m going without paying attention to what I experience along the way.	I tend not to notice feelings of physical tension or discomfort until they really grab my attention	I forget a person’s name almost as soon as I’ve been told it for the first time	It seems I am “running on automatic,” without much awareness of what I’m doing	I rush through activities without being really attentive to them	I get so focused on the goal I want to achieve that I lose touch with what I’m doing right now to get there	I do jobs or tasks automatically, without being aware of what I'm doing	I find myself listening to someone with one ear, doing something else at the same time.	I drive places on ‘automatic pilot’ and then wonder why I went there	I find myself preoccupied with the future or the past	I find myself doing things without paying attention	I snack without being aware that I’m eating	Feeling nervous, anxious or on edge	Not being able to stop or control worrying	Worrying too much about different things	Trouble relaxing	Being so restless that it is hard to sit still	Becoming easily annoyed or irritable	Feeling afraid as if something awful might happen	In the last month, how often have you been upset because of something that happened unexpectedly?	In the last month, how often have you felt that you were unable to control the important things in your life?	In the last month, how often have you felt nervous and “stressed”?	In the last month, how often have you felt confident about your ability to handle your personal problems?	In the last month, how often have you felt that things were going your way?	In the last month, how often have you found that you could not cope with all the things that you had to do?	In the last month, how often have you been able to control irritations in your life?	In the last month, how often have you felt that you were on top of things?	In the last month, how often have you been angered because of things that were outside your control?	In the last month, how often have you felt difficulties were piling up so high that you could not overcome them?
23	Female	KSU	Single	5th year	Nearly every day	Nearly every day	Nearly every day	More than half the days	Nearly every day	Several days	More than half the days	Several days	Several days	Somewhat Frequently	Very Infrequently	Very Frequently	Very Frequently	Somewhat Frequently	Somewhat Frequently	Somewhat Frequently	Almost Always	Somewhat Frequently	Somewhat Frequently	Very Frequently	Somewhat Infrequently	Somewhat Frequently	Very Frequently	Almost Always	Several days	Several days	Several days	Several days	Not at all	Several days	Several days	Sometimes	Sometimes	Fairly Often	Sometimes	Sometimes	Sometimes	Sometimes	Sometimes	Sometimes	Sometimes
23	Female	KSU	Single	5th year	Not at all	More than half the days	Not at all	Nearly every day	Not at all	More than half the days	Several days	Several days	Not at all	Almost Always	Very Frequently	Somewhat Frequently	Almost Always	Almost Always	Almost Always	Almost Always	Almost Always	Somewhat Frequently	Almost Always	Almost Always	Almost Always	Almost Always	Somewhat Frequently	Almost Never	Several days	Nearly every day	Nearly every day	Nearly every day	Several days	Not at all	Not at all	Fairly Often	Sometimes	Very often	Almost Never	Never	Fairly Often	Never	Almost Never	Fairly Often	Fairly Often
23	Male	KSU	Single	5th year	Several days	Several days	More than half the days	Several days	Not at all	Nearly every day	Not at all	Not at all	Not at all	Very Infrequently	Almost Never	Almost Never	Almost Never	Very Infrequently	Somewhat Frequently	Almost Never	Almost Never	Very Infrequently	Almost Never	Almost Never	Almost Never	Almost Always	Almost Never	Almost Never	Several days	Several days	Several days	Several days	Not at all	More than half the days	More than half the days	Never	Almost Never	Very often	Sometimes	Sometimes	Almost Never	Sometimes	Fairly Often	Sometimes	Fairly Often
22	Female	KSU	Single	4th year	More than half the days	More than half the days	Nearly every day	Nearly every day	Not at all	Nearly every day	Nearly every day	More than half the days	Several days	Very Infrequently	Somewhat Frequently	Very Frequently	Very Frequently	Almost Always	Very Frequently	Almost Always	Very Frequently	Somewhat Frequently	Almost Always	Almost Never	Somewhat Frequently	Almost Always	Very Frequently	Very Infrequently	Several days	More than half the days	More than half the days	Several days	Not at all	Nearly every day	Not at all	Very often	Sometimes	Very often	Sometimes	Almost Never	Very often	Sometimes	Never	Fairly Often	Very often
21	Female	KSU	Single	2nd year	More than half the days	Nearly every day	More than half the days	Nearly every day	Nearly every day	Nearly every day	Several days	More than half the days	Not at all	Somewhat Frequently	Very Infrequently	Very Frequently	Very Infrequently	Very Infrequently	Almost Never	Very Frequently	Somewhat Frequently	Very Frequently	Somewhat Infrequently	Very Frequently	Almost Never	Almost Always	Almost Always	Very Infrequently	Nearly every day	Nearly every day	Nearly every day	Several days	Not at all	More than half the days	More than half the days	Fairly Often	Very often	Very often	Almost Never	Almost Never	Sometimes	Sometimes	Almost Never	Fairly Often	Sometimes
22	Female	KSU	Single	4th year	Nearly every day	Several days	Not at all	Several days	Not at all	More than half the days	More than half the days	More than half the days	Not at all	Somewhat Infrequently	Very Frequently	Somewhat Frequently	Somewhat Frequently	Almost Never	Somewhat Frequently	Somewhat Infrequently	Very Infrequently	Almost Never	Almost Never	Very Infrequently	Almost Never	Somewhat Frequently	Very Infrequently	Very Infrequently	Nearly every day	Nearly every day	Nearly every day	More than half the days	Several days	Nearly every day	Not at all	Almost Never	Sometimes	Fairly Often	Almost Never	Sometimes	Very often	Sometimes	Almost Never	Almost Never	Sometimes
23	Female	KSU	Single	5th year	More than half the days	More than half the days	Nearly every day	More than half the days	More than half the days	Nearly every day	Nearly every day	Not at all	Not at all	Very Frequently	Very Frequently	Almost Always	Very Frequently	Very Frequently	Very Infrequently	Somewhat Frequently	Somewhat Frequently	Somewhat Frequently	Somewhat Infrequently	Somewhat Infrequently	Somewhat Frequently	Almost Always	Somewhat Frequently	Almost Always	Nearly every day	Nearly every day	Nearly every day	More than half the days	Nearly every day	Nearly every day	Not at all	Sometimes	Fairly Often	Very often	Very often	Sometimes	Very often	Sometimes	Sometimes	Almost Never	Very often
22	Male	KSU	Single	3rd year	Not at all	Several days	Several days	Several days	Not at all	Several days	Several days	Not at all	Not at all	Very Infrequently	Almost Never	Somewhat Frequently	Almost Never	Somewhat Frequently	Almost Never	Almost Never	Very Infrequently	Somewhat Frequently	Almost Never	Almost Never	Almost Never	Very Frequently	Almost Never	Almost Never	Not at all	Several days	Not at all	Not at all	Not at all	Several days	Not at all	Almost Never	Sometimes	Never	Very often	Almost Never	Almost Never	Fairly Often	Almost Never	Almost Never	Sometimes
25	Female	KSU	Single	5th year	Several days	Several days	Several days	More than half the days	Nearly every day	Nearly every day	Several days	More than half the days	Not at all	Somewhat Frequently	Almost Always	Almost Always	Very Frequently	Almost Always	Very Infrequently	Very Frequently	Very Frequently	Very Frequently	Somewhat Frequently	Almost Always	Very Infrequently	Almost Always	Almost Always	Almost Always	Nearly every day	More than half the days	More than half the days	More than half the days	Several days	Several days	Not at all	Almost Never	Fairly Often	Fairly Often	Almost Never	Almost Never	Fairly Often	Sometimes	Sometimes	Fairly Often	Sometimes
21	Male	KSU	Single	3rd year	Several days	More than half the days	Nearly every day	More than half the days	More than half the days	Nearly every day	Several days	Several days	Not at all	Somewhat Frequently	Somewhat Infrequently	Somewhat Frequently	Somewhat Frequently	Somewhat Infrequently	Somewhat Frequently	Almost Never	Somewhat Frequently	Almost Never	Almost Never	Very Frequently	Somewhat Infrequently	Very Frequently	Almost Never	Almost Never	More than half the days	More than half the days	More than half the days	Several days	Several days	Nearly every day	More than half the days	Sometimes	Sometimes	Fairly Often	Almost Never	Never	Almost Never	Almost Never	Almost Never	Sometimes	Very often
22	Male	KSU	Single	4th year	More than half the days	Several days	More than half the days	Nearly every day	Several days	Several days	Several days	Several days	Not at all	Almost Never	Very Infrequently	Somewhat Frequently	Very Infrequently	Very Infrequently	Very Infrequently	Somewhat Infrequently	Very Infrequently	Somewhat Infrequently	Very Infrequently	Very Infrequently	Almost Never	Somewhat Frequently	Somewhat Frequently	Very Infrequently	More than half the days	Several days	Several days	Several days	Several days	Several days	More than half the days	Sometimes	Sometimes	Sometimes	Fairly Often	Sometimes	Sometimes	Sometimes	Fairly Often	Fairly Often	Fairly Often
21	Male	KSU	Single	2nd year	Several days	Not at all	More than half the days	Not at all	Not at all	Several days	More than half the days	Several days	Not at all	Very Frequently	Somewhat Frequently	Almost Always	Almost Always	Very Frequently	Almost Never	Very Frequently	Somewhat Infrequently	Almost Always	Somewhat Frequently	Somewhat Frequently	Very Frequently	Almost Always	Very Frequently	Somewhat Infrequently	Several days	Several days	More than half the days	Several days	Several days	More than half the days	Nearly every day	Fairly Often	Sometimes	Sometimes	Sometimes	Fairly Often	Very often	Almost Never	Sometimes	Very often	Almost Never
23	Female	KSU	Single	5th year	Several days	Several days	Not at all	Several days	Not at all	Nearly every day	Nearly every day	Several days	Several days	Very Frequently	Almost Always	Very Frequently	Almost Always	Very Frequently	Very Frequently	Very Frequently	Somewhat Frequently	Somewhat Frequently	Very Frequently	Very Frequently	Somewhat Frequently	Somewhat Frequently	Very Frequently	Very Frequently	Several days	More than half the days	Nearly every day	Several days	Several days	More than half the days	Not at all	Very often	Very often	Fairly Often	Almost Never	Sometimes	Sometimes	Almost Never	Almost Never	Sometimes	Sometimes
21	Male	KSU	Single	2nd year	Several days	Several days	Nearly every day	Several days	Several days	Nearly every day	Nearly every day	More than half the days	More than half the days	Somewhat Frequently	Somewhat Frequently	Very Frequently	Very Infrequently	Very Frequently	Somewhat Frequently	Somewhat Frequently	Very Frequently	Very Frequently	Somewhat Frequently	Very Frequently	Somewhat Frequently	Almost Always	Very Frequently	Very Frequently	Several days	Several days	More than half the days	Several days	Several days	More than half the days	More than half the days	Sometimes	Fairly Often	Sometimes	Fairly Often	Almost Never	Sometimes	Sometimes	Almost Never	Sometimes	Sometimes
21	Male	KSU	Single	2nd year	Several days	Several days	Nearly every day	More than half the days	More than half the days	Not at all	Several days	Not at all	Not at all	Almost Never	Somewhat Frequently	Somewhat Frequently	Somewhat Frequently	Somewhat Frequently	Very Infrequently	Almost Never	Almost Never	Very Infrequently	Almost Never	Very Frequently	Somewhat Infrequently	Somewhat Infrequently	Somewhat Infrequently	Almost Never	More than half the days	More than half the days	More than half the days	Several days	More than half the days	Nearly every day	Nearly every day	Sometimes	Fairly Often	Very often	Sometimes	Sometimes	Fairly Often	Sometimes	Sometimes	Fairly Often	Almost Never
24	Female	KSU	Single	5th year	Several days	Nearly every day	More than half the days	More than half the days	Not at all	Nearly every day	Nearly every day	More than half the days	Not at all	Almost Never	Almost Never	Very Frequently	Very Frequently	Almost Never	Very Frequently	Somewhat Infrequently	Very Infrequently	Almost Never	Very Infrequently	Almost Always	Somewhat Infrequently	Almost Always	Somewhat Infrequently	Almost Never	More than half the days	Nearly every day	More than half the days	Nearly every day	Several days	More than half the days	Several days	Almost Never	Very often	Very often	Never	Sometimes	Fairly Often	Sometimes	Sometimes	Sometimes	Sometimes
21	Female	KSU	Single	3rd year	Several days	Several days	More than half the days	More than half the days	Not at all	Nearly every day	More than half the days	Not at all	Not at all	Almost Always	Almost Never	Very Frequently	Almost Always	Almost Always	Almost Never	Somewhat Frequently	Very Frequently	Almost Never	Very Frequently	Almost Always	Somewhat Infrequently	Somewhat Infrequently	Very Frequently	Very Infrequently	Several days	More than half the days	Several days	Several days	Not at all	Several days	Not at all	Very often	Sometimes	Very often	Very often	Fairly Often	Very often	Sometimes	Almost Never	Very often	Fairly Often
21	Female	KSU	Single	2nd year	More than half the days	Several days	More than half the days	Several days	Several days	Not at all	Several days	Not at all	Not at all	Almost Never	Almost Never	Very Infrequently	Almost Never	Somewhat Infrequently	Almost Never	Almost Never	Very Infrequently	Very Infrequently	Almost Never	Very Infrequently	Almost Never	Somewhat Frequently	Very Infrequently	Almost Never	Several days	Several days	More than half the days	More than half the days	Not at all	Several days	Several days	Sometimes	Sometimes	Fairly Often	Very often	Sometimes	Sometimes	Sometimes	Sometimes	Sometimes	Sometimes
25	Male	KSU	Single	5th year	Not at all	Several days	Not at all	Not at all	Not at all	Several days	Several days	Not at all	Not at all	Very Infrequently	Almost Never	Very Infrequently	Almost Never	Somewhat Frequently	Very Infrequently	Almost Never	Somewhat Frequently	Very Infrequently	Almost Never	Very Infrequently	Almost Never	Almost Always	Somewhat Frequently	Almost Never	More than half the days	Nearly every day	Nearly every day	Several days	Not at all	Several days	Several days	Sometimes	Almost Never	Fairly Often	Fairly Often	Sometimes	Almost Never	Sometimes	Almost Never	Sometimes	Almost Never
21	Female	KSU	Single	3rd year	Several days	Not at all	Several days	Several days	Not at all	Not at all	Several days	Not at all	Not at all	Very Infrequently	Almost Never	Very Infrequently	Very Infrequently	Almost Never	Almost Never	Very Infrequently	Very Infrequently	Very Infrequently	Almost Never	Somewhat Frequently	Almost Never	Somewhat Frequently	Somewhat Infrequently	Almost Never	Not at all	Not at all	Not at all	Not at all	Not at all	Not at all	Not at all	Never	Sometimes	Almost Never	Sometimes	Sometimes	Never	Fairly Often	Never	Never	Never
20	Female	KSU	Single	2nd year	Several days	Several days	Several days	More than half the days	Not at all	More than half the days	Several days	Not at all	Not at all	Almost Never	Almost Always	Very Frequently	Very Infrequently	Somewhat Infrequently	Almost Never	Somewhat Frequently	Very Frequently	Almost Always	Almost Always	Very Frequently	Somewhat Frequently	Almost Always	Very Frequently	Somewhat Infrequently	More than half the days	More than half the days	Nearly every day	More than half the days	Several days	More than half the days	More than half the days	Very often	Very often	Very often	Fairly Often	Fairly Often	Very often	Sometimes	Sometimes	Fairly Often	Fairly Often
23	Male	KSU	Single	3rd year	Several days	Nearly every day	Several days	Several days	More than half the days	More than half the days	Nearly every day	Several days	Several days	Somewhat Infrequently	Very Infrequently	Very Frequently	Somewhat Frequently	Somewhat Infrequently	Somewhat Frequently	Somewhat Infrequently	Somewhat Infrequently	Somewhat Infrequently	Somewhat Infrequently	Somewhat Frequently	Somewhat Frequently	Almost Always	Somewhat Frequently	Somewhat Frequently	Nearly every day	Nearly every day	Nearly every day	Nearly every day	Several days	Nearly every day	Nearly every day	Very often	Fairly Often	Very often	Fairly Often	Fairly Often	Fairly Often	Sometimes	Sometimes	Fairly Often	Fairly Often
21	Male	KSU	Single	3rd year	Not at all	Several days	Not at all	More than half the days	Several days	Several days	More than half the days	Not at all	Not at all	Almost Never	Almost Never	Somewhat Infrequently	Almost Never	Almost Never	Somewhat Infrequently	Almost Never	Somewhat Frequently	Somewhat Frequently	Almost Never	Very Frequently	Almost Never	Very Frequently	Very Frequently	Almost Never	Several days	Not at all	Several days	Not at all	Not at all	Not at all	More than half the days	Sometimes	Never	Sometimes	Sometimes	Fairly Often	Sometimes	Fairly Often	Fairly Often	Never	Fairly Often
23	Male	KSU	Single	5th year	Several days	Several days	Not at all	More than half the days	Several days	Several days	More than half the days	More than half the days	Not at all	Almost Never	Almost Never	Somewhat Frequently	Somewhat Infrequently	Somewhat Infrequently	Very Frequently	Very Frequently	Somewhat Infrequently	Somewhat Frequently	Somewhat Infrequently	Very Infrequently	Almost Never	Almost Always	Somewhat Frequently	Very Infrequently	Nearly every day	Nearly every day	Nearly every day	More than half the days	Several days	More than half the days	More than half the days	Sometimes	Sometimes	Very often	Almost Never	Sometimes	Sometimes	Sometimes	Sometimes	Fairly Often	Fairly Often
23	Female	KSU	Single	5th year	More than half the days	Several days	Nearly every day	More than half the days	Nearly every day	Several days	Not at all	Not at all	Not at all	Somewhat Frequently	Almost Never	Somewhat Infrequently	Very Infrequently	Very Frequently	Somewhat Frequently	Almost Always	Somewhat Frequently	Almost Never	Very Frequently	Very Frequently	Somewhat Infrequently	Almost Always	Somewhat Infrequently	Almost Always	Several days	Several days	Several days	Several days	Several days	Nearly every day	More than half the days	Fairly Often	Very often	Almost Never	Almost Never	Sometimes	Sometimes	Sometimes	Almost Never	Sometimes	Sometimes
23	Male	KSU	Single	5th year	Several days	Several days	More than half the days	Several days	Not at all	Several days	Not at all	Several days	Not at all	Somewhat Infrequently	Very Infrequently	Somewhat Frequently	Somewhat Frequently	Very Infrequently	Very Frequently	Somewhat Frequently	Somewhat Frequently	Very Frequently	Somewhat Infrequently	Very Infrequently	Very Infrequently	Very Frequently	Somewhat Frequently	Very Infrequently	Several days	More than half the days	More than half the days	Several days	Several days	Several days	Not at all	Sometimes	Sometimes	Sometimes	Sometimes	Almost Never	Sometimes	Fairly Often	Almost Never	Almost Never	Sometimes
23	Male	Vision	Single	4th year	Several days	Several days	More than half the days	Several days	Several days	More than half the days	Several days	Several days	Several days	Somewhat Infrequently	Somewhat Frequently	Very Frequently	Very Frequently	Very Frequently	Very Frequently	Somewhat Frequently	Somewhat Frequently	Somewhat Infrequently	Somewhat Frequently	Somewhat Frequently	Almost Always	Almost Always	Very Frequently	Very Infrequently	More than half the days	More than half the days	More than half the days	More than half the days	More than half the days	More than half the days	Several days	Sometimes	Sometimes	Fairly Often	Sometimes	Sometimes	Fairly Often	Fairly Often	Sometimes	Sometimes	Almost Never
25	Female	Vision	Single	4th year	Several days	More than half the days	Nearly every day	Several days	Not at all	Several days	Not at all	Not at all	Not at all	Almost Never	Almost Never	Very Frequently	Very Infrequently	Almost Never	Almost Always	Very Infrequently	Very Infrequently	Almost Always	Almost Never	Almost Always	Almost Never	Very Frequently	Very Infrequently	Almost Never	Several days	Several days	Several days	Not at all	Not at all	Nearly every day	Several days	Never	Very often	Very often	Sometimes	Almost Never	Sometimes	Sometimes	Almost Never	Almost Never	Fairly Often
22	Female	Vision	Single	4th year	Not at all	Not at all	More than half the days	More than half the days	Not at all	Not at all	Not at all	Several days	Not at all	Very Infrequently	Almost Never	Almost Never	Almost Never	Almost Never	Very Frequently	Almost Never	Almost Never	Very Infrequently	Almost Never	Almost Never	Almost Never	Almost Never	Almost Never	Almost Never	Several days	More than half the days	More than half the days	Not at all	Not at all	Several days	Not at all	Almost Never	Almost Never	Sometimes	Sometimes	Very often	Sometimes	Never	Never	Sometimes	Sometimes
26	Female	Vision	Single	4th year	Not at all	Not at all	Several days	Not at all	Not at all	Not at all	Several days	Not at all	Not at all	Somewhat Frequently	Almost Never	Very Frequently	Almost Always	Almost Never	Almost Never	Almost Never	Almost Never	Very Infrequently	Almost Never	Almost Never	Almost Never	Somewhat Infrequently	Very Infrequently	Almost Never	Several days	Not at all	Not at all	Several days	Several days	Several days	Not at all	Almost Never	Never	Sometimes	Very often	Fairly Often	Never	Very often	Very often	Almost Never	Almost Never
23	Female	Vision	Single	4th year	Not at all	Not at all	Not at all	Several days	Not at all	Not at all	Several days	Not at all	Not at all	Almost Never	Almost Never	Very Infrequently	Almost Never	Almost Never	Very Infrequently	Somewhat Infrequently	Very Infrequently	Somewhat Frequently	Somewhat Infrequently	Somewhat Infrequently	Very Infrequently	Almost Always	Very Frequently	Almost Never	Nearly every day	More than half the days	Nearly every day	More than half the days	More than half the days	Several days	Several days	Sometimes	Fairly Often	Very often	Sometimes	Fairly Often	Sometimes	Sometimes	Sometimes	Never	Sometimes
22	Female	Vision	Single	5th year	Not at all	Not at all	Several days	Not at all	Not at all	Not at all	Several days	Not at all	Not at all	Very Infrequently	Almost Never	Somewhat Frequently	Somewhat Infrequently	Almost Never	Very Frequently	Somewhat Frequently	Very Infrequently	Somewhat Frequently	Somewhat Infrequently	Somewhat Frequently	Somewhat Infrequently	Somewhat Frequently	Somewhat Frequently	Almost Never	Several days	Several days	Several days	Not at all	Not at all	Not at all	Not at all	Almost Never	Almost Never	Almost Never	Fairly Often	Fairly Often	Almost Never	Very often	Sometimes	Almost Never	Almost Never
24	Male	Vision	Single	4th year	More than half the days	Several days	Several days	Several days	Several days	More than half the days	Several days	Several days	Several days	Very Infrequently	Very Frequently	Very Infrequently	Somewhat Frequently	Somewhat Frequently	Very Infrequently	Somewhat Infrequently	Somewhat Frequently	Somewhat Frequently	Somewhat Frequently	Almost Always	Very Frequently	Somewhat Frequently	Somewhat Frequently	Very Infrequently	Nearly every day	More than half the days	More than half the days	Several days	Several days	Several days	Several days	Fairly Often	Sometimes	Fairly Often	Fairly Often	Sometimes	Sometimes	Sometimes	Almost Never	Very often	Sometimes
29	Female	Vision	Single	4th year	More than half the days	Several days	Several days	More than half the days	More than half the days	Not at all	Not at all	Several days	Not at all	Very Infrequently	Almost Never	Somewhat Infrequently	Somewhat Frequently	Somewhat Frequently	Somewhat Frequently	Very Infrequently	Very Infrequently	Very Infrequently	Almost Never	Almost Never	Very Frequently	Very Frequently	Very Frequently	Very Frequently	Several days	Several days	Several days	More than half the days	Several days	Several days	More than half the days	Sometimes	Sometimes	Fairly Often	Fairly Often	Almost Never	Sometimes	Fairly Often	Fairly Often	Sometimes	Sometimes
23	Female	Vision	Single	4th year	Several days	Several days	Several days	Several days	Several days	Not at all	Not at all	Not at all	Not at all	Somewhat Infrequently	Very Infrequently	Almost Never	Almost Never	Almost Never	Very Infrequently	Somewhat Frequently	Almost Never	Almost Never	Very Frequently	Somewhat Frequently	Very Infrequently	Very Frequently	Very Frequently	Very Infrequently	Several days	Not at all	Several days	Not at all	Not at all	Several days	Not at all	Sometimes	Almost Never	Fairly Often	Sometimes	Fairly Often	Sometimes	Sometimes	Almost Never	Almost Never	Sometimes
23	Female	Vision	Single	4th year	Several days	Several days	Not at all	Several days	More than half the days	More than half the days	Nearly every day	More than half the days	Several days	Very Frequently	Almost Never	Very Frequently	Almost Never	Somewhat Infrequently	Almost Never	Somewhat Frequently	Somewhat Infrequently	Very Infrequently	Somewhat Infrequently	Somewhat Frequently	Somewhat Frequently	Very Frequently	Almost Never	Somewhat Infrequently	More than half the days	More than half the days	More than half the days	Several days	Several days	More than half the days	Several days	Fairly Often	Fairly Often	Fairly Often	Almost Never	Almost Never	Sometimes	Fairly Often	Almost Never	Fairly Often	Sometimes
23	Female	Vision	Single	4th year	Several days	Not at all	Not at all	Several days	Not at all	Not at all	Not at all	Not at all	Not at all	Somewhat Infrequently	Very Infrequently	Almost Never	Almost Never	Somewhat Frequently	Somewhat Frequently	Very Frequently	Somewhat Frequently	Almost Never	Very Infrequently	Almost Never	Very Frequently	Almost Always	Very Frequently	Almost Never	Nearly every day	Several days	Nearly every day	Several days	Not at all	Several days	Several days	Fairly Often	Almost Never	Sometimes	Very often	Almost Never	Sometimes	Fairly Often	Almost Never	Never	Sometimes
22	Female	Vision	Single	4th year	Not at all	Several days	Not at all	Several days	Not at all	Several days	More than half the days	Not at all	Not at all	Somewhat Infrequently	Very Infrequently	Somewhat Infrequently	Almost Never	Somewhat Infrequently	Almost Never	Almost Never	Very Frequently	Very Infrequently	Somewhat Frequently	Almost Always	Somewhat Frequently	Somewhat Frequently	Very Frequently	Almost Never	Several days	Several days	Several days	Not at all	Not at all	Several days	Several days	Fairly Often	Fairly Often	Fairly Often	Sometimes	Sometimes	Sometimes	Sometimes	Sometimes	Sometimes	Sometimes
21	Female	Vision	Single	2nd year	Nearly every day	More than half the days	Nearly every day	More than half the days	Nearly every day	Nearly every day	More than half the days	Nearly every day	Nearly every day	Almost Always	Almost Never	Very Frequently	Very Infrequently	Very Infrequently	Almost Never	Almost Always	Very Frequently	Almost Always	Somewhat Frequently	Somewhat Frequently	Almost Never	Almost Always	Almost Always	Somewhat Infrequently	Nearly every day	Nearly every day	Nearly every day	More than half the days	More than half the days	Nearly every day	Nearly every day	Fairly Often	Very often	Very often	Very often	Very often	Very often	Very often	Very often	Very often	Very often
20	Female	Vision	Single	2nd year	Nearly every day	Nearly every day	More than half the days	Nearly every day	Nearly every day	Several days	Nearly every day	Not at all	More than half the days	Somewhat Infrequently	Somewhat Frequently	Almost Always	Very Infrequently	Very Frequently	Very Frequently	Almost Always	Very Frequently	Very Infrequently	Very Frequently	Almost Always	Almost Always	Somewhat Frequently	Very Frequently	Almost Always	Several days	Several days	Several days	Nearly every day	More than half the days	Nearly every day	More than half the days	Fairly Often	Very often	Very often	Fairly Often	Almost Never	Very often	Almost Never	Never	Very often	Very often
19	Female	Vision	Single	1st year	Nearly every day	More than half the days	Nearly every day	Several days	More than half the days	Not at all	Not at all	Nearly every day	Not at all	Very Frequently	Almost Never	Almost Never	Almost Always	Somewhat Frequently	Very Infrequently	Very Infrequently	Very Infrequently	Very Frequently	Almost Never	Somewhat Frequently	Somewhat Infrequently	Very Infrequently	Somewhat Infrequently	Very Infrequently	Nearly every day	Nearly every day	More than half the days	More than half the days	Nearly every day	More than half the days	More than half the days	Sometimes	Fairly Often	Fairly Often	Sometimes	Sometimes	Fairly Often	Sometimes	Sometimes	Very often	Very often
21	Female	Vision	Single	2nd year	Several days	More than half the days	Nearly every day	Nearly every day	More than half the days	Several days	More than half the days	Several days	Not at all	Somewhat Frequently	Somewhat Frequently	Almost Always	Almost Always	Almost Always	Almost Always	Very Frequently	Almost Always	Somewhat Frequently	Somewhat Frequently	Almost Always	Almost Always	Almost Always	Almost Always	Almost Always	Nearly every day	More than half the days	Nearly every day	Nearly every day	More than half the days	More than half the days	More than half the days	Fairly Often	Very often	Very often	Fairly Often	Sometimes	Sometimes	Sometimes	Almost Never	Sometimes	Sometimes
22	Female	Vision	Single	1st year	Several days	More than half the days	More than half the days	More than half the days	More than half the days	Nearly every day	Not at all	Several days	Not at all	Somewhat Infrequently	Almost Never	Very Infrequently	Somewhat Frequently	Somewhat Frequently	Very Infrequently	Very Frequently	Very Infrequently	Very Frequently	Somewhat Infrequently	Almost Always	Somewhat Frequently	Almost Always	Very Frequently	Very Frequently	Nearly every day	More than half the days	Nearly every day	More than half the days	Several days	More than half the days	More than half the days	Very often	Very often	Fairly Often	Sometimes	Sometimes	Sometimes	Fairly Often	Sometimes	Sometimes	Sometimes
24	Male	Vision	Single	2nd year	Not at all	Several days	Several days	Several days	Not at all	Not at all	Not at all	Not at all	Not at all	Almost Never	Almost Never	Somewhat Infrequently	Almost Never	Almost Never	Almost Never	Almost Never	Almost Never	Almost Never	Almost Never	Very Infrequently	Almost Never	Almost Never	Almost Never	Almost Never	More than half the days	Several days	Several days	Several days	Not at all	Several days	Not at all	Almost Never	Almost Never	Sometimes	Very often	Sometimes	Never	Fairly Often	Fairly Often	Almost Never	Never
20	Female	Vision	Single	3rd year	Several days	More than half the days	Nearly every day	Nearly every day	More than half the days	Nearly every day	Not at all	Several days	Not at all	Very Frequently	Somewhat Frequently	Very Infrequently	Very Frequently	Almost Always	Somewhat Frequently	Somewhat Frequently	Very Frequently	Almost Always	Almost Always	Very Frequently	Somewhat Frequently	Almost Always	Almost Always	Almost Always	Not at all	Several days	Not at all	Not at all	Several days	Several days	Several days	Sometimes	Sometimes	Sometimes	Almost Never	Sometimes	Fairly Often	Very often	Almost Never	Almost Never	Almost Never

## Sheet: Post-test MBSR
Center	Number of attended sessions in the course (out of 8)	Gender	Little interest or pleasure in doing things	Feeling down, depressed, or hopeless	Trouble falling or staying asleep, or sleeping too much	Feeling tired or having little energy	Poor appetite or overeating	Feeling bad about yourself — or that you are a failure or have let yourself or your family down	Trouble concentrating on things, such as reading the newspaper or watching television	Moving or speaking so slowly that other people could have noticed? Or the opposite — being so fidgety or restless that you have been moving around a lot more than usual	Thoughts that you would be better off dead or of hurting yourself in some way	I could be experiencing some emotion and not be conscious of it until some time later	I break or spill things because of carelessness, not paying attention, or thinking of something else	I find it difficult to stay focused on what’s happening in the present	I tend to walk quickly to get where I’m going without paying attention to what I experience along the way.	I tend not to notice feelings of physical tension or discomfort until they really grab my attention	I forget a person’s name almost as soon as I’ve been told it for the first time	It seems I am “running on automatic,” without much awareness of what I’m doing	I rush through activities without being really attentive to them	I get so focused on the goal I want to achieve that I lose touch with what I’m doing right now to get there	I do jobs or tasks automatically, without being aware of what I'm doing	I find myself listening to someone with one ear, doing something else at the same time.	I drive places on ‘automatic pilot’ and then wonder why I went there	I find myself preoccupied with the future or the past	I find myself doing things without paying attention	I snack without being aware that I’m eating	Feeling nervous, anxious or on edge	Not being able to stop or control worrying	Worrying too much about different things	Trouble relaxing	Being so restless that it is hard to sit still	Becoming easily annoyed or irritable	Feeling afraid as if something awful might happen	In the last month, how often have you been upset because of something that happened unexpectedly?	In the last month, how often have you felt that you were unable to control the important things in your life?	In the last month, how often have you felt nervous and “stressed”?	In the last month, how often have you felt confident about your ability to handle your personal problems?	In the last month, how often have you felt that things were going your way?	In the last month, how often have you found that you could not cope with all the things that you had to do?	In the last month, how often have you been able to control irritations in your life?	In the last month, how often have you felt that you were on top of things?	In the last month, how often have you been angered because of things that were outside your control?	In the last month, how often have you felt difficulties were piling up so high that you could not overcome them?
KSU	1	Male	Not at all	Not at all	Several days	Not at all	Not at all	Not at all	Not at all	Not at all	Not at all	Very Infrequently	Almost Never	Almost Never	Very Frequently	Very Infrequently	Almost Always	Very Infrequently	Almost Never	Somewhat Frequently	Very Infrequently	Very Frequently	Almost Always	Very Infrequently	Almost Never	Almost Never	Several days	Several days	Several days	Several days	Several days	Not at all	Not at all	Almost Never	Never	Sometimes	Very often	Fairly Often	Almost Never	Very often	Very often	Never	Never
KSU	8	Male	Several days	Several days	Several days	More than half the days	Several days	Several days	Several days	Several days	Not at all	Very Infrequently	Almost Never	Somewhat Infrequently	Very Frequently	Somewhat Infrequently	Very Infrequently	Somewhat Infrequently	Somewhat Frequently	Somewhat Frequently	Somewhat Frequently	Somewhat Infrequently	Somewhat Infrequently	Somewhat Frequently	Somewhat Frequently	Somewhat Frequently	More than half the days	Several days	Several days	Several days	Several days	Several days	Several days	Sometimes	Fairly Often	Fairly Often	Almost Never	Almost Never	Fairly Often	Sometimes	Never	Fairly Often	Very often
KSU	7	Female	Several days	Several days	Not at all	Several days	Not at all	Several days	Several days	Not at all	Not at all	Somewhat Infrequently	Almost Never	Somewhat Frequently	Somewhat Frequently	Very Infrequently	Very Infrequently	Somewhat Infrequently	Very Infrequently	Very Frequently	Somewhat Frequently	Somewhat Infrequently	Somewhat Infrequently	Very Frequently	Somewhat Infrequently	Almost Never	Several days	Not at all	Several days	Several days	Not at all	Several days	Several days	Almost Never	Sometimes	Sometimes	Fairly Often	Fairly Often	Almost Never	Sometimes	Sometimes	Never	Sometimes
KSU	7	Female	Not at all	Several days	Several days	Not at all	Not at all	Not at all	Not at all	Not at all	Not at all	Somewhat Frequently	Somewhat Infrequently	Somewhat Infrequently	Somewhat Frequently	Very Frequently	Very Frequently	Very Infrequently	Somewhat Infrequently	Very Infrequently	Somewhat Infrequently	Almost Always	Almost Never	Very Frequently	Very Infrequently	Very Infrequently	Several days	Not at all	Several days	Several days	Not at all	Several days	Not at all	Sometimes	Never	Sometimes	Fairly Often	Fairly Often	Almost Never	Almost Never	Sometimes	Almost Never	Almost Never
KSU	4	Female	Not at all	Not at all	Several days	Several days	Several days	Not at all	More than half the days	Not at all	More than half the days	Somewhat Infrequently	Very Infrequently	Somewhat Infrequently	Almost Always	Somewhat Frequently	Somewhat Infrequently	Very Frequently	Very Frequently	Very Frequently	Almost Always	Almost Always	Somewhat Frequently	Somewhat Frequently	Almost Always	Almost Never	More than half the days	Several days	Nearly every day	Nearly every day	Not at all	Several days	Nearly every day	Fairly Often	Sometimes	Very often	Fairly Often	Sometimes	Fairly Often	Fairly Often	Almost Never	Fairly Often	Fairly Often
KSU	6	Male	Not at all	Not at all	Not at all	Not at all	Several days	Several days	Not at all	Not at all	Not at all	Somewhat Infrequently	Almost Never	Very Infrequently	Somewhat Frequently	Very Infrequently	Somewhat Frequently	Very Infrequently	Somewhat Frequently	Very Infrequently	Very Infrequently	Somewhat Infrequently	Almost Never	Very Infrequently	Somewhat Infrequently	Almost Never	Not at all	Not at all	Several days	Not at all	Not at all	Several days	Not at all	Almost Never	Sometimes	Almost Never	Fairly Often	Sometimes	Sometimes	Very often	Fairly Often	Almost Never	Almost Never
KSU	7	Male	More than half the days	Not at all	Several days	Several days	Several days	Several days	Not at all	Not at all	Not at all	Very Infrequently	Very Infrequently	Very Infrequently	Very Infrequently	Very Infrequently	Somewhat Infrequently	Very Infrequently	Almost Never	Somewhat Frequently	Very Infrequently	Somewhat Infrequently	Almost Never	Somewhat Infrequently	Very Infrequently	Almost Never	Several days	Not at all	Not at all	Several days	Not at all	Several days	Several days	Sometimes	Sometimes	Almost Never	Almost Never	Almost Never	Sometimes	Fairly Often	Sometimes	Almost Never	Sometimes
KSU	2	Female	Several days	More than half the days	Several days	Nearly every day	Several days	Nearly every day	Nearly every day	More than half the days	More than half the days	Somewhat Frequently	Somewhat Infrequently	Somewhat Frequently	Somewhat Frequently	Somewhat Infrequently	Somewhat Frequently	Very Infrequently	Somewhat Frequently	Somewhat Infrequently	Somewhat Infrequently	Somewhat Infrequently	Very Frequently	Almost Always	Somewhat Frequently	Somewhat Frequently	More than half the days	More than half the days	More than half the days	Several days	Several days	Nearly every day	Several days	Fairly Often	Sometimes	Fairly Often	Sometimes	Sometimes	Fairly Often	Sometimes	Sometimes	Fairly Often	Fairly Often
KSU	2	Male	Several days	Not at all	Several days	Several days	Not at all	Not at all	Not at all	More than half the days	Not at all	Somewhat Frequently	Almost Never	Somewhat Infrequently	Very Infrequently	Very Frequently	Somewhat Frequently	Almost Always	Very Frequently	Somewhat Frequently	Somewhat Frequently	Somewhat Infrequently	Very Frequently	Almost Always	Somewhat Frequently	Very Infrequently	More than half the days	More than half the days	More than half the days	Several days	Several days	Not at all	Several days	Almost Never	Sometimes	Fairly Often	Sometimes	Sometimes	Sometimes	Sometimes	Sometimes	Almost Never	Sometimes
KSU	4	Female	Several days	Several days	Not at all	Several days	Not at all	Several days	Not at all	Not at all	Not at all	Somewhat Frequently	Almost Never	Somewhat Frequently	Somewhat Infrequently	Somewhat Frequently	Very Infrequently	Somewhat Frequently	Somewhat Frequently	Very Infrequently	Somewhat Infrequently	Very Infrequently	Almost Never	Somewhat Frequently	Somewhat Frequently	Somewhat Frequently	Several days	Several days	Several days	Several days	Several days	Several days	More than half the days	Sometimes	Sometimes	Fairly Often	Sometimes	Sometimes	Sometimes	Sometimes	Almost Never	Sometimes	Sometimes
KSU	5	Female	Not at all	Several days	Not at all	Several days	Not at all	Not at all	Not at all	Not at all	Not at all	Almost Never	Almost Never	Almost Never	Almost Never	Almost Never	Almost Never	Almost Never	Almost Never	Very Infrequently	Very Frequently	Somewhat Frequently	Somewhat Infrequently	Almost Never	Almost Never	Almost Never	Not at all	Not at all	Several days	Several days	Not at all	Not at all	Not at all	Almost Never	Almost Never	Almost Never	Almost Never	Sometimes	Sometimes	Fairly Often	Fairly Often	Almost Never	Almost Never
KSU	8	Male	Not at all	Not at all	Several days	Several days	Several days	Not at all	Not at all	Not at all	Not at all	Almost Never	Almost Never	Almost Never	Very Infrequently	Almost Never	Very Infrequently	Almost Never	Almost Never	Almost Never	Almost Never	Somewhat Frequently	Almost Never	Somewhat Infrequently	Almost Never	Almost Never	Not at all	Not at all	Not at all	Not at all	Not at all	Not at all	Not at all	Almost Never	Never	Almost Never	Very often	Fairly Often	Fairly Often	Fairly Often	Fairly Often	Almost Never	Almost Never
KSU	0	Female	More than half the days	Nearly every day	Nearly every day	Nearly every day	Nearly every day	More than half the days	More than half the days	Several days	Nearly every day	Somewhat Infrequently	Almost Never	Very Frequently	Somewhat Infrequently	Somewhat Frequently	Somewhat Frequently	Somewhat Frequently	Very Infrequently	Very Frequently	Very Infrequently	Somewhat Infrequently	Almost Never	Very Frequently	Somewhat Frequently	Very Infrequently	More than half the days	Nearly every day	Nearly every day	Nearly every day	Several days	Nearly every day	Nearly every day	Fairly Often	Very often	Very often	Almost Never	Almost Never	Very often	Almost Never	Almost Never	Very often	Very often
KSU	4	Male	Several days	Several days	More than half the days	Several days	More than half the days	Several days	Not at all	More than half the days	Not at all	Almost Never	Almost Never	Almost Never	Somewhat Infrequently	Almost Never	Very Frequently	Very Infrequently	Almost Never	Very Infrequently	Almost Never	Almost Never	Almost Never	Somewhat Infrequently	Very Infrequently	Almost Never	More than half the days	Several days	More than half the days	Several days	Not at all	Not at all	More than half the days	Never	Never	Fairly Often	Very often	Fairly Often	Never	Fairly Often	Fairly Often	Almost Never	Never
KSU	0	Female	Nearly every day	Nearly every day	Nearly every day	Nearly every day	Nearly every day	Nearly every day	Nearly every day	Nearly every day	Several days	Somewhat Frequently	Somewhat Infrequently	Very Frequently	Very Frequently	Very Frequently	Very Infrequently	Almost Always	Very Frequently	Very Infrequently	Very Frequently	Very Frequently	Almost Never	Almost Always	Very Frequently	Very Infrequently	More than half the days	Several days	More than half the days	More than half the days	More than half the days	More than half the days	Several days	Fairly Often	Very often	Fairly Often	Almost Never	Never	Very often	Almost Never	Very often	Very often	Very often
Vision	2	Female	More than half the days	Several days	Not at all	Several days	Several days	More than half the days	Nearly every day	Several days	Not at all	Almost Always	Somewhat Frequently	Very Frequently	Very Frequently	Very Frequently	Very Infrequently	Somewhat Infrequently	Somewhat Frequently	Almost Always	Very Frequently	Somewhat Infrequently	Somewhat Infrequently	Almost Always	Very Frequently	Very Infrequently	Several days	Several days	More than half the days	More than half the days	Several days	Several days	More than half the days	Fairly Often	Fairly Often	Fairly Often	Almost Never	Almost Never	Fairly Often	Almost Never	Almost Never	Fairly Often	Fairly Often
Vision	7	Male	Several days	Not at all	Several days	Several days	Not at all	Not at all	Several days	Not at all	Not at all	Very Infrequently	Almost Never	Very Infrequently	Somewhat Infrequently	Very Infrequently	Very Infrequently	Almost Never	Very Infrequently	Very Infrequently	Very Infrequently	Somewhat Frequently	Very Infrequently	Somewhat Infrequently	Somewhat Infrequently	Very Infrequently	Not at all	Not at all	Not at all	Not at all	Not at all	Not at all	Not at all	Sometimes	Almost Never	Sometimes	Fairly Often	Fairly Often	Sometimes	Sometimes	Sometimes	Almost Never	Almost Never
Vision	1	Female	Not at all	Several days	Several days	More than half the days	Not at all	Several days	Not at all	Not at all	Several days	Somewhat Frequently	Somewhat Frequently	Somewhat Frequently	Very Frequently	Almost Always	Very Infrequently	Very Frequently	Very Frequently	Somewhat Infrequently	Somewhat Infrequently	Very Infrequently	Almost Never	Very Frequently	Somewhat Frequently	Very Infrequently	Not at all	Not at all	Not at all	Not at all	Not at all	Nearly every day	More than half the days	Sometimes	Fairly Often	Almost Never	Almost Never	Fairly Often	Very often	Almost Never	Almost Never	Sometimes	Almost Never
Vision	8	Male	Not at all	Not at all	Not at all	Several days	Several days	Not at all	Not at all	Not at all	Not at all	Somewhat Infrequently	Almost Never	Almost Never	Very Infrequently	Somewhat Frequently	Very Infrequently	Very Infrequently	Almost Never	Almost Never	Very Infrequently	Very Infrequently	Very Infrequently	Almost Never	Somewhat Infrequently	Almost Never	Not at all	Several days	Not at all	Not at all	Not at all	Not at all	Not at all	Almost Never	Almost Never	Sometimes	Very often	Fairly Often	Almost Never	Very often	Fairly Often	Almost Never	Almost Never
Vision	2	Male	Not at all	Not at all	Not at all	Not at all	Several days	Not at all	Not at all	Not at all	Not at all	Very Infrequently	Almost Never	Almost Never	Almost Never	Almost Never	Almost Never	Almost Never	Almost Never	Very Infrequently	Almost Never	Almost Never	Almost Never	Almost Never	Almost Never	Almost Never	Not at all	Not at all	Not at all	Not at all	Not at all	Not at all	Not at all	Never	Never	Never	Fairly Often	Never	Very often	Fairly Often	Sometimes	Fairly Often	Sometimes
Vision	8	Female	Not at all	Not at all	Not at all	Several days	Not at all	Not at all	Several days	Not at all	Not at all	Very Infrequently	Almost Never	Very Infrequently	Almost Never	Almost Never	Very Infrequently	Very Infrequently	Almost Never	Very Infrequently	Somewhat Frequently	Very Frequently	Almost Never	Very Frequently	Somewhat Frequently	Very Infrequently	Not at all	Not at all	Several days	Not at all	Not at all	Not at all	Not at all	Almost Never	Never	Never	Never	Fairly Often	Almost Never	Fairly Often	Fairly Often	Never	Sometimes
Vision	2	Female	Not at all	More than half the days	Several days	Several days	Several days	Nearly every day	Not at all	Not at all	Nearly every day	Somewhat Infrequently	Almost Never	Almost Never	Almost Never	Somewhat Infrequently	Very Frequently	Almost Never	Very Frequently	Somewhat Infrequently	Almost Never	Almost Never	Almost Never	Very Frequently	Very Frequently	Almost Never	Nearly every day	Nearly every day	Nearly every day	Nearly every day	Not at all	Not at all	Several days	Never	Almost Never	Fairly Often	Very often	Almost Never	Sometimes	Very often	Never	Sometimes	Almost Never
Vision	8	Female	Several days	Not at all	Not at all	Several days	Several days	Not at all	Several days	Not at all	Not at all	Almost Always	Almost Never	Almost Never	Very Infrequently	Very Frequently	Very Frequently	Very Infrequently	Very Frequently	Somewhat Infrequently	Very Infrequently	Very Frequently	Very Frequently	Somewhat Frequently	Very Frequently	Very Infrequently	Several days	Not at all	Several days	Several days	Not at all	Several days	Not at all	Almost Never	Almost Never	Sometimes	Fairly Often	Sometimes	Sometimes	Fairly Often	Fairly Often	Almost Never	Almost Never
Vision	8	Female	More than half the days	More than half the days	Several days	Several days	More than half the days	Nearly every day	Several days	More than half the days	Not at all	Somewhat Frequently	Somewhat Infrequently	Somewhat Frequently	Somewhat Infrequently	Somewhat Frequently	Almost Always	Somewhat Infrequently	Somewhat Frequently	Somewhat Frequently	Somewhat Infrequently	Somewhat Infrequently	Almost Never	Almost Always	Very Frequently	Somewhat Frequently	More than half the days	More than half the days	More than half the days	Several days	Several days	Several days	Several days	Sometimes	Very often	Fairly Often	Almost Never	Almost Never	Fairly Often	Almost Never	Sometimes	Fairly Often	Very often
Vision	2	Female	Not at all	Several days	More than half the days	Several days	Nearly every day	Several days	More than half the days	Not at all	More than half the days	Somewhat Infrequently	Very Infrequently	Somewhat Infrequently	Somewhat Infrequently	Somewhat Infrequently	Almost Always	Somewhat Infrequently	Somewhat Infrequently	Somewhat Frequently	Somewhat Infrequently	Somewhat Frequently	Almost Never	Almost Always	Somewhat Frequently	Almost Always	Several days	Several days	Several days	Several days	Several days	Several days	Several days	Sometimes	Sometimes	Very often	Fairly Often	Sometimes	Sometimes	Fairly Often	Fairly Often	Very often	Sometimes
Vision	8	Male	Several days	Not at all	Several days	Several days	Not at all	Not at all	Not at all	Several days	Not at all	Almost Never	Very Infrequently	Very Infrequently	Somewhat Infrequently	Very Infrequently	Almost Never	Almost Never	Almost Never	Almost Never	Almost Never	Very Infrequently	Almost Never	Almost Never	Almost Never	Almost Never	Several days	Not at all	Not at all	Not at all	Not at all	Several days	Not at all	Sometimes	Almost Never	Almost Never	Fairly Often	Fairly Often	Never	Fairly Often	Sometimes	Sometimes	Almost Never
Vision	0	Female	Not at all	Not at all	Nearly every day	More than half the days	Not at all	Several days	Several days	Not at all	Not at all	Somewhat Frequently	Almost Always	Somewhat Infrequently	Almost Always	Very Infrequently	Somewhat Infrequently	Somewhat Frequently	Very Infrequently	Somewhat Frequently	Very Infrequently	Very Infrequently	Somewhat Frequently	Very Frequently	Almost Always	Almost Never	Nearly every day	Nearly every day	Nearly every day	Nearly every day	Nearly every day	Not at all	Not at all	Almost Never	Fairly Often	Fairly Often	Very often	Fairly Often	Sometimes	Fairly Often	Fairly Often	Sometimes	Very often
Vision	7	Female	Several days	Several days	Not at all	More than half the days	Several days	Several days	Not at all	Not at all	Not at all	Almost Always	Very Frequently	Very Infrequently	Very Infrequently	Very Infrequently	Very Infrequently	Very Infrequently	Very Infrequently	Very Infrequently	Very Infrequently	Very Infrequently	Very Infrequently	Very Infrequently	Very Infrequently	Almost Never	Nearly every day	Not at all	More than half the days	Several days	More than half the days	Not at all	Not at all	Sometimes	Sometimes	Sometimes	Sometimes	Sometimes	Sometimes	Sometimes	Sometimes	Sometimes	Sometimes
Vision	8	Male	Not at all	Not at all	Not at all	Not at all	Not at all	Not at all	Several days	Not at all	Several days	Almost Never	Almost Never	Almost Never	Very Infrequently	Almost Never	Very Infrequently	Very Infrequently	Very Infrequently	Almost Never	Somewhat Infrequently	Very Infrequently	Almost Never	Almost Never	Almost Never	Almost Never	Not at all	Not at all	Several days	Not at all	Not at all	Not at all	Not at all	Very often	Very often	Almost Never	Almost Never	Never	Almost Never	Almost Never	Almost Never	Almost Never	Never

## Sheet: Post-test waitlist
Center	Number of attended sessions in the course (out of 8)	Gender	Little interest or pleasure in doing things	Feeling down, depressed, or hopeless	Trouble falling or staying asleep, or sleeping too much	Feeling tired or having little energy	Poor appetite or overeating	Feeling bad about yourself — or that you are a failure or have let yourself or your family down	Trouble concentrating on things, such as reading the newspaper or watching television	Moving or speaking so slowly that other people could have noticed? Or the opposite — being so fidgety or restless that you have been moving around a lot more than usual	Thoughts that you would be better off dead or of hurting yourself in some way	I could be experiencing some emotion and not be conscious of it until some time later	I break or spill things because of carelessness, not paying attention, or thinking of something else	I find it difficult to stay focused on what’s happening in the present	I tend to walk quickly to get where I’m going without paying attention to what I experience along the way.	I tend not to notice feelings of physical tension or discomfort until they really grab my attention	I forget a person’s name almost as soon as I’ve been told it for the first time	It seems I am “running on automatic,” without much awareness of what I’m doing	I rush through activities without being really attentive to them	I get so focused on the goal I want to achieve that I lose touch with what I’m doing right now to get there	I do jobs or tasks automatically, without being aware of what I'm doing	I find myself listening to someone with one ear, doing something else at the same time.	I drive places on ‘automatic pilot’ and then wonder why I went there	I find myself preoccupied with the future or the past	I find myself doing things without paying attention	I snack without being aware that I’m eating	Feeling nervous, anxious or on edge	Not being able to stop or control worrying	Worrying too much about different things	Trouble relaxing	Being so restless that it is hard to sit still	Becoming easily annoyed or irritable	Feeling afraid as if something awful might happen	In the last month, how often have you been upset because of something that happened unexpectedly?	In the last month, how often have you felt that you were unable to control the important things in your life?	In the last month, how often have you felt nervous and “stressed”?	In the last month, how often have you felt confident about your ability to handle your personal problems?	In the last month, how often have you felt that things were going your way?	In the last month, how often have you found that you could not cope with all the things that you had to do?	In the last month, how often have you been able to control irritations in your life?	In the last month, how often have you felt that you were on top of things?	In the last month, how often have you been angered because of things that were outside your control?	In the last month, how often have you felt difficulties were piling up so high that you could not overcome them?
KSU	0	Female	Nearly every day	Several days	Several days	More than half the days	Nearly every day	More than half the days	More than half the days	Several days	More than half the days	Very Frequently	Very Frequently	Somewhat Frequently	Almost Always	Almost Always	Almost Always	Almost Always	Very Frequently	Somewhat Frequently	Somewhat Frequently	Very Infrequently	Very Frequently	Almost Always	Almost Always	Almost Always	Nearly every day	Nearly every day	Several days	More than half the days	Not at all	More than half the days	Several days	Sometimes	Fairly Often	Very often	Almost Never	Almost Never	Fairly Often	Sometimes	Never	Almost Never	Fairly Often
KSU	0	Female	Not at all	Not at all	More than half the days	Several days	Not at all	Several days	More than half the days	More than half the days	Several days	Very Infrequently	Very Frequently	Somewhat Frequently	Somewhat Infrequently	Somewhat Frequently	Very Frequently	Very Infrequently	Somewhat Infrequently	Almost Always	Very Frequently	Somewhat Frequently	Almost Never	Almost Always	Somewhat Frequently	Somewhat Infrequently	Nearly every day	Not at all	Several days	More than half the days	Several days	Several days	Not at all	Never	Sometimes	Sometimes	Sometimes	Sometimes	Fairly Often	Fairly Often	Sometimes	Almost Never	Almost Never
KSU	0	Female	Several days	More than half the days	More than half the days	Several days	Nearly every day	Nearly every day	Nearly every day	Not at all	Not at all	Somewhat Frequently	Very Infrequently	Almost Always	Almost Never	Somewhat Frequently	Almost Never	Very Infrequently	Very Frequently	Somewhat Infrequently	Very Infrequently	Very Infrequently	Somewhat Frequently	Almost Always	Very Frequently	Almost Always	Nearly every day	Nearly every day	Nearly every day	Nearly every day	Several days	Nearly every day	Nearly every day	Sometimes	Fairly Often	Very often	Never	Sometimes	Fairly Often	Sometimes	Sometimes	Very often	Very often
KSU	0	Male	Not at all	Several days	Several days	Not at all	Not at all	Several days	Not at all	Not at all	Not at all	Very Frequently	Almost Never	Almost Never	Almost Never	Almost Never	Almost Never	Almost Never	Almost Never	Almost Never	Almost Never	Almost Never	Almost Never	Somewhat Infrequently	Very Infrequently	Almost Never	Several days	Not at all	Not at all	Not at all	Not at all	Several days	Not at all	Almost Never	Sometimes	Almost Never	Sometimes	Sometimes	Almost Never	Fairly Often	Sometimes	Sometimes	Sometimes
KSU	0	Female	Nearly every day	More than half the days	Nearly every day	Nearly every day	Several days	More than half the days	More than half the days	More than half the days	Not at all	Somewhat Frequently	Very Infrequently	Very Infrequently	Almost Never	Almost Never	Very Infrequently	Very Infrequently	Somewhat Frequently	Very Infrequently	Very Infrequently	Very Frequently	Almost Never	Almost Always	Very Frequently	Very Infrequently	Nearly every day	More than half the days	Nearly every day	Several days	Not at all	More than half the days	Not at all	Sometimes	Very often	Fairly Often	Sometimes	Sometimes	Very often	Sometimes	Almost Never	Fairly Often	Fairly Often
KSU	0	Male	Nearly every day	Several days	Nearly every day	More than half the days	Several days	More than half the days	Not at all	Not at all	Not at all	Somewhat Frequently	Very Infrequently	Somewhat Infrequently	Very Infrequently	Somewhat Infrequently	Almost Always	Very Frequently	Somewhat Infrequently	Very Infrequently	Very Infrequently	Somewhat Infrequently	Almost Never	Almost Always	Somewhat Frequently	Somewhat Infrequently	Nearly every day	Nearly every day	Nearly every day	Nearly every day	Not at all	More than half the days	Nearly every day	Fairly Often	Very often	Very often	Very often	Sometimes	Fairly Often	Almost Never	Almost Never	Sometimes	Very often
KSU	0	Male	Several days	More than half the days	Nearly every day	Nearly every day	Nearly every day	More than half the days	More than half the days	Several days	Not at all	Somewhat Frequently	Very Infrequently	Somewhat Frequently	Almost Never	Very Frequently	Somewhat Frequently	Very Infrequently	Somewhat Infrequently	Very Frequently	Very Frequently	Almost Always	Somewhat Infrequently	Almost Always	Somewhat Infrequently	Somewhat Infrequently	Nearly every day	Nearly every day	Nearly every day	Nearly every day	Nearly every day	More than half the days	More than half the days	Fairly Often	Very often	Very often	Sometimes	Almost Never	Fairly Often	Almost Never	Never	Fairly Often	Very often
KSU	0	Female	Several days	Nearly every day	Several days	More than half the days	Nearly every day	Nearly every day	Several days	Nearly every day	Not at all	Very Frequently	Almost Always	Almost Always	Almost Always	Almost Always	Somewhat Infrequently	Almost Always	Very Frequently	Somewhat Frequently	Somewhat Frequently	Somewhat Frequently	Very Infrequently	Very Frequently	Very Frequently	Very Infrequently	Nearly every day	Nearly every day	Nearly every day	Nearly every day	Nearly every day	Nearly every day	Not at all	Fairly Often	Very often	Very often	Almost Never	Almost Never	Very often	Never	Very often	Very often	Sometimes
KSU	0	Female	Not at all	Not at all	Several days	More than half the days	Not at all	Several days	Not at all	Not at all	Not at all	Almost Always	Almost Always	Somewhat Infrequently	Almost Always	Almost Always	Almost Always	Very Frequently	Almost Always	Almost Always	Almost Never	Very Infrequently	Almost Never	Almost Always	Very Infrequently	Almost Never	Several days	Several days	Several days	Several days	Not at all	Not at all	Not at all	Fairly Often	Never	Sometimes	Sometimes	Sometimes	Almost Never	Very often	Fairly Often	Almost Never	Sometimes
KSU	0	Female	Nearly every day	Nearly every day	Nearly every day	Nearly every day	Nearly every day	Several days	Several days	Not at all	Several days	Somewhat Frequently	Somewhat Frequently	Somewhat Frequently	Very Infrequently	Very Infrequently	Somewhat Infrequently	Somewhat Frequently	Very Frequently	Somewhat Infrequently	Somewhat Frequently	Somewhat Frequently	Somewhat Infrequently	Almost Always	Somewhat Frequently	Almost Always	More than half the days	More than half the days	Nearly every day	More than half the days	Not at all	Several days	More than half the days	Fairly Often	Sometimes	Fairly Often	Sometimes	Never	Very often	Sometimes	Never	Fairly Often	Sometimes
KSU	0	Male	Several days	Several days	More than half the days	More than half the days	Not at all	More than half the days	More than half the days	Several days	Not at all	Somewhat Infrequently	Somewhat Frequently	Somewhat Frequently	Somewhat Frequently	Somewhat Frequently	Somewhat Infrequently	Somewhat Infrequently	Somewhat Infrequently	Almost Never	Almost Never	Somewhat Infrequently	Very Infrequently	Almost Always	Somewhat Infrequently	Very Infrequently	Several days	Several days	More than half the days	Several days	Several days	More than half the days	Nearly every day	Sometimes	Fairly Often	Sometimes	Almost Never	Almost Never	Sometimes	Sometimes	Almost Never	Fairly Often	Sometimes
KSU	0	Male	Not at all	Not at all	Several days	Not at all	Several days	Not at all	Not at all	Not at all	Not at all	Almost Never	Almost Never	Very Infrequently	Almost Never	Almost Never	Almost Never	Almost Never	Very Infrequently	Very Infrequently	Almost Never	Very Infrequently	Almost Never	Somewhat Frequently	Almost Never	Almost Never	Several days	Not at all	Not at all	Several days	Not at all	Not at all	Not at all	Never	Sometimes	Sometimes	Fairly Often	Sometimes	Sometimes	Very often	Fairly Often	Never	Never
KSU	0	Male	Several days	Several days	Several days	More than half the days	Several days	Several days	Nearly every day	Not at all	Not at all	Somewhat Frequently	Somewhat Infrequently	Very Frequently	Somewhat Frequently	Somewhat Infrequently	Very Infrequently	Somewhat Infrequently	Somewhat Infrequently	Somewhat Infrequently	Very Infrequently	Very Infrequently	Very Infrequently	Somewhat Frequently	Somewhat Infrequently	Very Infrequently	Several days	Several days	Several days	Several days	Several days	Several days	Several days	Sometimes	Sometimes	Sometimes	Sometimes	Sometimes	Sometimes	Sometimes	Sometimes	Sometimes	Sometimes
KSU	0	Female	More than half the days	More than half the days	Nearly every day	Nearly every day	More than half the days	Not at all	More than half the days	Not at all	Not at all	Very Frequently	Very Frequently	Almost Always	Almost Never	Somewhat Infrequently	Almost Never	Almost Never	Almost Never	Very Frequently	Almost Never	Very Frequently	Almost Never	Almost Never	Almost Never	Almost Never	Nearly every day	Not at all	Several days	Several days	Not at all	Several days	Several days	Very often	Sometimes	Very often	Sometimes	Sometimes	Very often	Sometimes	Sometimes	Very often	Almost Never
KSU	0	Female	Several days	Several days	Several days	Several days	More than half the days	Several days	More than half the days	Several days	Not at all	Very Frequently	Very Infrequently	Very Frequently	Somewhat Infrequently	Somewhat Infrequently	Somewhat Frequently	Almost Always	Almost Always	Very Frequently	Almost Always	Somewhat Infrequently	Somewhat Frequently	Very Frequently	Very Frequently	Almost Always	More than half the days	Several days	Several days	Several days	Several days	Several days	Not at all	Almost Never	Fairly Often	Sometimes	Sometimes	Sometimes	Fairly Often	Sometimes	Almost Never	Sometimes	Sometimes
KSU	0	Female	Several days	Not at all	Not at all	Not at all	Not at all	Not at all	Not at all	Not at all	Not at all	Very Infrequently	Almost Never	Somewhat Infrequently	Somewhat Infrequently	Very Infrequently	Very Infrequently	Somewhat Infrequently	Almost Never	Very Infrequently	Almost Never	Almost Never	Almost Never	Somewhat Infrequently	Very Infrequently	Almost Never	Several days	Not at all	Not at all	Not at all	Not at all	Not at all	Not at all	Never	Sometimes	Almost Never	Fairly Often	Fairly Often	Sometimes	Very often	Sometimes	Never	Never
KSU	0	Male	Several days	More than half the days	Not at all	Several days	More than half the days	Not at all	Several days	Not at all	Not at all	Very Infrequently	Almost Never	Somewhat Infrequently	Very Infrequently	Very Infrequently	Somewhat Frequently	Very Infrequently	Almost Never	Somewhat Frequently	Almost Never	Almost Always	Somewhat Frequently	Somewhat Frequently	Very Infrequently	Very Infrequently	More than half the days	Several days	More than half the days	Several days	Several days	More than half the days	Several days	Sometimes	Almost Never	Very often	Fairly Often	Fairly Often	Very often	Sometimes	Sometimes	Almost Never	Almost Never
KSU	0	Female	Not at all	Several days	More than half the days	More than half the days	Nearly every day	Several days	Nearly every day	Several days	Not at all	Very Frequently	Somewhat Infrequently	Somewhat Infrequently	Almost Always	Almost Always	Very Infrequently	Somewhat Frequently	Very Frequently	Very Infrequently	Very Frequently	Almost Always	Somewhat Frequently	Very Frequently	Very Frequently	Almost Never	More than half the days	More than half the days	Nearly every day	Nearly every day	More than half the days	More than half the days	Nearly every day	Sometimes	Very often	Very often	Fairly Often	Sometimes	Sometimes	Sometimes	Almost Never	Almost Never	Almost Never
KSU	0	Male	Several days	Several days	More than half the days	Several days	Nearly every day	Several days	Several days	Not at all	Not at all	Very Frequently	Somewhat Infrequently	Somewhat Infrequently	Somewhat Infrequently	Somewhat Frequently	Very Frequently	Somewhat Frequently	Somewhat Infrequently	Somewhat Frequently	Somewhat Frequently	Somewhat Infrequently	Somewhat Frequently	Very Frequently	Somewhat Frequently	Somewhat Frequently	Several days	Several days	Several days	Several days	Not at all	Nearly every day	Several days	Fairly Often	Sometimes	Sometimes	Sometimes	Sometimes	Sometimes	Sometimes	Sometimes	Sometimes	Sometimes
KSU	0	Male	Not at all	Not at all	Not at all	Not at all	Not at all	Not at all	Several days	Not at all	Not at all	Very Infrequently	Almost Never	Almost Never	Almost Never	Somewhat Infrequently	Almost Always	Somewhat Infrequently	Somewhat Infrequently	Almost Never	Almost Never	Very Infrequently	Almost Never	Somewhat Frequently	Very Infrequently	Very Infrequently	Several days	Several days	Several days	Several days	Not at all	Not at all	Several days	Sometimes	Fairly Often	Sometimes	Fairly Often	Fairly Often	Almost Never	Sometimes	Sometimes	Fairly Often	Almost Never
KSU	0	Male	Several days	Several days	Several days	Not at all	Several days	Several days	Several days	More than half the days	Not at all	Somewhat Frequently	Almost Never	Somewhat Frequently	Very Frequently	Very Infrequently	Very Infrequently	Very Infrequently	Very Infrequently	Somewhat Infrequently	Somewhat Infrequently	Somewhat Frequently	Somewhat Infrequently	Somewhat Frequently	Somewhat Frequently	Somewhat Infrequently	Several days	Several days	Several days	Not at all	Not at all	Several days	Several days	Sometimes	Sometimes	Sometimes	Sometimes	Fairly Often	Almost Never	Almost Never	Almost Never	Almost Never	Almost Never
KSU	0	Female	Several days	Several days	Nearly every day	Several days	Several days	Not at all	Nearly every day	More than half the days	Not at all	Almost Never	Almost Never	Almost Never	Somewhat Infrequently	Very Infrequently	Somewhat Frequently	Somewhat Frequently	Somewhat Frequently	Somewhat Frequently	Somewhat Frequently	Almost Always	Almost Never	Almost Always	Very Infrequently	Almost Never	Several days	Not at all	Several days	Not at all	Not at all	More than half the days	Not at all	Sometimes	Fairly Often	Almost Never	Sometimes	Sometimes	Sometimes	Fairly Often	Almost Never	Sometimes	Almost Never
KSU	0	Female	Several days	Several days	Not at all	Several days	Not at all	Several days	Several days	Not at all	Not at all	Almost Never	Very Infrequently	Somewhat Infrequently	Very Infrequently	Almost Never	Almost Never	Somewhat Frequently	Somewhat Frequently	Almost Always	Somewhat Infrequently	Very Frequently	Very Infrequently	Somewhat Frequently	Very Frequently	Almost Never	Several days	Several days	Several days	Several days	Several days	More than half the days	Several days	Sometimes	Fairly Often	Sometimes	Fairly Often	Fairly Often	Never	Fairly Often	Sometimes	Never	Never
KSU	0	Male	Several days	Several days	Not at all	More than half the days	Several days	More than half the days	More than half the days	Nearly every day	Not at all	Very Infrequently	Somewhat Frequently	Very Frequently	Very Frequently	Very Frequently	Almost Always	Very Frequently	Very Frequently	Somewhat Infrequently	Almost Always	Somewhat Infrequently	Very Infrequently	Very Frequently	Very Frequently	Somewhat Infrequently	Nearly every day	Nearly every day	Nearly every day	Nearly every day	Nearly every day	More than half the days	Several days	Sometimes	Sometimes	Very often	Sometimes	Sometimes	Sometimes	Fairly Often	Fairly Often	Fairly Often	Fairly Often
KSU	0	Male	Several days	Several days	Several days	Several days	Not at all	Several days	Several days	Several days	Not at all	Very Infrequently	Somewhat Frequently	Very Frequently	Very Frequently	Very Infrequently	Very Frequently	Very Frequently	Very Frequently	Very Frequently	Very Frequently	Very Infrequently	Somewhat Infrequently	Somewhat Frequently	Somewhat Frequently	Very Infrequently	More than half the days	More than half the days	More than half the days	Several days	Several days	Several days	Not at all	Sometimes	Sometimes	Sometimes	Sometimes	Sometimes	Sometimes	Fairly Often	Fairly Often	Sometimes	Fairly Often
Vision	0	Female	Not at all	Not at all	Not at all	Several days	Several days	Not at all	Not at all	Not at all	Not at all	Somewhat Frequently	Almost Never	Very Frequently	Almost Never	Somewhat Frequently	Somewhat Frequently	Somewhat Frequently	Somewhat Frequently	Almost Never	Very Infrequently	Almost Never	Almost Never	Somewhat Frequently	Somewhat Frequently	Very Frequently	Not at all	Not at all	Several days	Several days	Not at all	Not at all	Not at all	Almost Never	Almost Never	Almost Never	Almost Never	Sometimes	Sometimes	Almost Never	Sometimes	Almost Never	Never
Vision	0	Female	Not at all	Not at all	Not at all	Not at all	More than half the days	More than half the days	Not at all	Several days	Not at all	Somewhat Frequently	Almost Never	Somewhat Frequently	Almost Never	Almost Never	Almost Never	Almost Never	Almost Never	Almost Never	Almost Never	Almost Never	Almost Never	Almost Never	Almost Never	Very Frequently	Not at all	Several days	Not at all	Not at all	Not at all	Not at all	Not at all	Never	Never	Sometimes	Sometimes	Sometimes	Sometimes	Sometimes	Very often	Sometimes	Never
Vision	0	Male	Several days	Several days	Several days	Several days	Several days	Several days	Several days	Not at all	Not at all	Somewhat Infrequently	Somewhat Infrequently	Very Infrequently	Somewhat Frequently	Somewhat Frequently	Somewhat Frequently	Somewhat Frequently	Somewhat Frequently	Somewhat Frequently	Somewhat Frequently	Somewhat Frequently	Very Frequently	Very Frequently	Very Frequently	Somewhat Frequently	Several days	Several days	More than half the days	Several days	Not at all	Several days	Several days	Never	Never	Sometimes	Sometimes	Sometimes	Sometimes	Sometimes	Sometimes	Almost Never	Sometimes
Vision	0	Female	Several days	More than half the days	More than half the days	Several days	Not at all	Nearly every day	Several days	Not at all	Not at all	Almost Never	Almost Never	Somewhat Frequently	Somewhat Frequently	Almost Never	Almost Always	Very Infrequently	Very Infrequently	Very Frequently	Very Infrequently	Almost Always	Almost Never	Almost Always	Very Frequently	Almost Never	Several days	Several days	More than half the days	Not at all	Not at all	Several days	Several days	Fairly Often	Very often	Very often	Almost Never	Never	Very often	Sometimes	Never	Very often	Very often
Vision	0	Female	Not at all	Not at all	Several days	Several days	Not at all	Not at all	Not at all	Not at all	Not at all	Somewhat Frequently	Somewhat Frequently	Very Infrequently	Somewhat Frequently	Somewhat Infrequently	Almost Never	Almost Never	Very Infrequently	Somewhat Infrequently	Very Infrequently	Very Frequently	Very Infrequently	Somewhat Frequently	Somewhat Frequently	Very Infrequently	Not at all	Several days	Several days	Not at all	Not at all	Several days	Several days	Sometimes	Sometimes	Sometimes	Sometimes	Almost Never	Almost Never	Sometimes	Sometimes	Never	Sometimes
Vision	0	Female	Not at all	Not at all	Several days	Several days	Not at all	Several days	Not at all	Not at all	Not at all	Almost Never	Almost Never	Somewhat Infrequently	Very Infrequently	Almost Never	Somewhat Frequently	Very Infrequently	Very Infrequently	Almost Never	Almost Never	Very Infrequently	Almost Never	Somewhat Infrequently	Somewhat Infrequently	Almost Never	More than half the days	Several days	Several days	Not at all	Not at all	Not at all	More than half the days	Sometimes	Sometimes	Sometimes	Fairly Often	Fairly Often	Almost Never	Fairly Often	Fairly Often	Never	Never
Vision	0	Female	Several days	Several days	Several days	Several days	Several days	Not at all	Several days	Not at all	Not at all	Very Infrequently	Almost Never	Almost Never	Very Infrequently	Very Infrequently	Very Infrequently	Almost Never	Almost Never	Very Infrequently	Almost Never	Very Frequently	Very Infrequently	Very Infrequently	Very Infrequently	Very Infrequently	Several days	Several days	Several days	Several days	Not at all	Several days	Several days	Sometimes	Sometimes	Sometimes	Fairly Often	Fairly Often	Sometimes	Sometimes	Fairly Often	Fairly Often	Sometimes
Vision	0	Female	Several days	Several days	Not at all	Not at all	Several days	Not at all	Several days	Not at all	Not at all	Almost Never	Almost Never	Very Frequently	Very Frequently	Somewhat Frequently	Almost Never	Very Infrequently	Almost Never	Almost Never	Almost Never	Almost Never	Almost Never	Almost Always	Very Infrequently	Almost Never	Several days	Not at all	Several days	Several days	Several days	Several days	Not at all	Sometimes	Fairly Often	Fairly Often	Very often	Fairly Often	Almost Never	Fairly Often	Sometimes	Sometimes	Fairly Often
Vision	0	Female	Several days	Not at all	More than half the days	Several days	Not at all	Several days	Not at all	Not at all	Not at all	Somewhat Frequently	Almost Never	Almost Never	Almost Never	Very Infrequently	Very Frequently	Somewhat Infrequently	Almost Never	Very Frequently	Very Frequently	Very Frequently	Almost Always	Almost Always	Almost Always	Very Frequently	Several days	More than half the days	Not at all	Not at all	Not at all	Not at all	Not at all	Never	Never	Sometimes	Very often	Fairly Often	Fairly Often	Fairly Often	Fairly Often	Sometimes	Sometimes
Vision	0	Female	Not at all	Not at all	Not at all	Not at all	Not at all	Not at all	Not at all	Not at all	Not at all	Somewhat Frequently	Almost Never	Very Infrequently	Almost Always	Almost Never	Somewhat Frequently	Very Infrequently	Almost Never	Somewhat Frequently	Very Infrequently	Almost Never	Somewhat Frequently	Almost Always	Very Infrequently	Almost Never	Not at all	Not at all	Not at all	Not at all	Not at all	Not at all	Not at all	Never	Never	Sometimes	Never	Fairly Often	Sometimes	Fairly Often	Sometimes	Never	Never
Vision	0	Female	Several days	Several days	Several days	Several days	Not at all	Several days	Several days	Several days	Several days	Somewhat Infrequently	Almost Always	Very Frequently	Somewhat Frequently	Somewhat Infrequently	Very Infrequently	Almost Never	Very Infrequently	Somewhat Infrequently	Somewhat Infrequently	Almost Never	Somewhat Infrequently	Very Frequently	Somewhat Infrequently	Almost Never	Not at all	Not at all	Several days	Several days	Several days	Several days	Not at all	Sometimes	Never	Never	Almost Never	Fairly Often	Sometimes	Sometimes	Sometimes	Fairly Often	Sometimes
Vision	0	Male	Several days	Several days	Several days	More than half the days	More than half the days	Several days	More than half the days	Several days	Not at all	Somewhat Infrequently	Somewhat Frequently	Very Frequently	Somewhat Infrequently	Somewhat Infrequently	Very Frequently	Somewhat Infrequently	Somewhat Frequently	Somewhat Infrequently	Somewhat Infrequently	Almost Always	Somewhat Infrequently	Very Frequently	Very Frequently	Almost Never	Nearly every day	More than half the days	More than half the days	Several days	Several days	Several days	Several days	Sometimes	Sometimes	Fairly Often	Sometimes	Sometimes	Sometimes	Sometimes	Almost Never	Sometimes	Fairly Often
Vision	0	Female	More than half the days	Nearly every day	Nearly every day	Nearly every day	Nearly every day	Several days	Nearly every day	Not at all	Nearly every day	Somewhat Frequently	Somewhat Frequently	Almost Always	Almost Always	Somewhat Infrequently	Almost Always	Almost Always	Almost Always	Very Infrequently	Almost Always	Almost Always	Almost Always	Very Frequently	Almost Always	Almost Always	More than half the days	Several days	Several days	Nearly every day	Nearly every day	Nearly every day	More than half the days	Sometimes	Fairly Often	Very often	Almost Never	Never	Fairly Often	Almost Never	Almost Never	Very often	Fairly Often
Vision	0	Female	Not at all	More than half the days	More than half the days	Nearly every day	More than half the days	Nearly every day	More than half the days	Not at all	Not at all	Somewhat Infrequently	Very Frequently	Somewhat Infrequently	Somewhat Frequently	Almost Always	Almost Always	Almost Always	Almost Always	Very Frequently	Almost Always	Almost Always	Somewhat Frequently	Somewhat Frequently	Somewhat Frequently	Somewhat Infrequently	Nearly every day	More than half the days	More than half the days	Several days	Several days	Several days	Several days	Almost Never	Almost Never	Almost Never	Almost Never	Sometimes	Fairly Often	Sometimes	Sometimes	Sometimes	Sometimes
Vision	0	Female	Not at all	Several days	Several days	Several days	Nearly every day	Nearly every day	Not at all	Not at all	Not at all	Very Frequently	Almost Always	Almost Always	Very Frequently	Somewhat Frequently	Somewhat Frequently	Somewhat Frequently	Somewhat Infrequently	Somewhat Frequently	Very Frequently	Very Frequently	Somewhat Frequently	Somewhat Frequently	Somewhat Frequently	Somewhat Frequently	Several days	Several days	Not at all	More than half the days	Several days	Several days	Several days	Never	Sometimes	Sometimes	Sometimes	Sometimes	Fairly Often	Almost Never	Sometimes	Sometimes	Fairly Often
Vision	0	Female	Not at all	Several days	Nearly every day	More than half the days	More than half the days	Not at all	Not at all	More than half the days	Not at all	Very Frequently	Almost Never	Very Infrequently	Somewhat Frequently	Almost Never	Almost Never	Very Infrequently	Very Infrequently	Very Frequently	Very Infrequently	Very Frequently	Almost Never	Somewhat Frequently	Somewhat Frequently	Almost Never	Nearly every day	Nearly every day	Nearly every day	More than half the days	Several days	More than half the days	More than half the days	Fairly Often	Sometimes	Fairly Often	Sometimes	Sometimes	Sometimes	Sometimes	Fairly Often	Fairly Often	Sometimes
Vision	0	Female	More than half the days	Several days	Nearly every day	Not at all	Not at all	Several days	Not at all	Not at all	More than half the days	Very Frequently	Almost Never	Somewhat Frequently	Somewhat Infrequently	Very Infrequently	Very Infrequently	Somewhat Frequently	Somewhat Infrequently	Very Frequently	Very Frequently	Very Frequently	Very Frequently	Almost Always	Very Frequently	Somewhat Frequently	More than half the days	More than half the days	More than half the days	Several days	Several days	Several days	More than half the days	Very often	Sometimes	Fairly Often	Sometimes	Almost Never	Sometimes	Sometimes	Sometimes	Sometimes	Sometimes

## Sheet: Follow-up MBSR
Center	Gender	Little interest or pleasure in doing things	Feeling down, depressed, or hopeless	Trouble falling or staying asleep, or sleeping too much	Feeling tired or having little energy	Poor appetite or overeating	Feeling bad about yourself — or that you are a failure or have let yourself or your family down	Trouble concentrating on things, such as reading the newspaper or watching television	Moving or speaking so slowly that other people could have noticed? Or the opposite — being so fidgety or restless that you have been moving around a lot more than usual	Thoughts that you would be better off dead or of hurting yourself in some way	I could be experiencing some emotion and not be conscious of it until some time later	I break or spill things because of carelessness, not paying attention, or thinking of something else	I find it difficult to stay focused on what’s happening in the present	I tend to walk quickly to get where I’m going without paying attention to what I experience along the way.	I tend not to notice feelings of physical tension or discomfort until they really grab my attention	I forget a person’s name almost as soon as I’ve been told it for the first time	It seems I am “running on automatic,” without much awareness of what I’m doing	I rush through activities without being really attentive to them	I get so focused on the goal I want to achieve that I lose touch with what I’m doing right now to get there	I do jobs or tasks automatically, without being aware of what I'm doing	I find myself listening to someone with one ear, doing something else at the same time.	I drive places on ‘automatic pilot’ and then wonder why I went there	I find myself preoccupied with the future or the past	I find myself doing things without paying attention	I snack without being aware that I’m eating	Feeling nervous, anxious or on edge	Not being able to stop or control worrying	Worrying too much about different things	Trouble relaxing	Being so restless that it is hard to sit still	Becoming easily annoyed or irritable	Feeling afraid as if something awful might happen	In the last month, how often have you been upset because of something that happened unexpectedly?	In the last month, how often have you felt that you were unable to control the important things in your life?	In the last month, how often have you felt nervous and “stressed”?	In the last month, how often have you felt confident about your ability to handle your personal problems?	In the last month, how often have you felt that things were going your way?	In the last month, how often have you found that you could not cope with all the things that you had to do?	In the last month, how often have you been able to control irritations in your life?	In the last month, how often have you felt that you were on top of things?	In the last month, how often have you been angered because of things that were outside your control?	In the last month, how often have you felt difficulties were piling up so high that you could not overcome them?
KSU	Female	Not at all	Not at all	Several days	Not at all	Several days	Several days	Several days	Several days	Not at all	Somewhat Frequently	Somewhat Infrequently	Somewhat Infrequently	Almost Always	Somewhat Frequently	Somewhat Frequently	Somewhat Frequently	Somewhat Frequently	Somewhat Infrequently	Somewhat Infrequently	Very Frequently	Somewhat Infrequently	Somewhat Frequently	Somewhat Infrequently	Almost Never	Several days	Several days	Several days	Several days	Several days	Several days	Several days	Sometimes	Almost Never	Sometimes	Sometimes	Sometimes	Fairly Often	Sometimes	Almost Never	Fairly Often	Sometimes
KSU	Female	Several days	Several days	Not at all	Several days	Several days	More than half the days	Nearly every day	Not at all	Not at all	Somewhat Frequently	Almost Never	Very Frequently	Very Frequently	Somewhat Frequently	Very Infrequently	Somewhat Infrequently	Somewhat Infrequently	Very Frequently	Somewhat Infrequently	Somewhat Infrequently	Somewhat Infrequently	Almost Always	Somewhat Infrequently	Somewhat Infrequently	Several days	Several days	Several days	Several days	Several days	Several days	More than half the days	Almost Never	Almost Never	Sometimes	Sometimes	Fairly Often	Fairly Often	Sometimes	Almost Never	Almost Never	Sometimes
KSU	Male	Several days	Several days	Nearly every day	Several days	Not at all	Nearly every day	Nearly every day	More than half the days	Several days	Very Infrequently	Somewhat Frequently	Very Frequently	Very Infrequently	Somewhat Infrequently	Somewhat Frequently	Somewhat Frequently	Somewhat Frequently	Somewhat Frequently	Somewhat Frequently	Somewhat Frequently	Very Frequently	Almost Always	Somewhat Infrequently	Almost Never	More than half the days	More than half the days	More than half the days	More than half the days	More than half the days	More than half the days	Nearly every day	Sometimes	Very often	Fairly Often	Sometimes	Almost Never	Very often	Sometimes	Never	Sometimes	Very often
KSU	Female	Several days	Several days	Not at all	Several days	Not at all	Several days	Several days	Not at all	Not at all	Somewhat Infrequently	Very Infrequently	Very Infrequently	Somewhat Infrequently	Somewhat Infrequently	Almost Never	Somewhat Infrequently	Somewhat Frequently	Somewhat Infrequently	Somewhat Frequently	Somewhat Frequently	Very Infrequently	Somewhat Infrequently	Somewhat Infrequently	Somewhat Frequently	Several days	Several days	Several days	Several days	Not at all	Several days	Several days	Sometimes	Almost Never	Sometimes	Almost Never	Sometimes	Almost Never	Sometimes	Sometimes	Almost Never	Almost Never
KSU	Male	More than half the days	Several days	More than half the days	More than half the days	Several days	More than half the days	More than half the days	Not at all	Several days	Somewhat Infrequently	Very Infrequently	Somewhat Frequently	Very Frequently	Somewhat Infrequently	Somewhat Frequently	Somewhat Frequently	Very Frequently	Very Infrequently	Very Frequently	Somewhat Frequently	Very Frequently	Very Frequently	Somewhat Infrequently	Somewhat Frequently	Several days	Several days	Several days	Several days	Several days	Several days	More than half the days	Fairly Often	Sometimes	Sometimes	Sometimes	Sometimes	Sometimes	Sometimes	Fairly Often	Almost Never	Sometimes
KSU	Female	Several days	Several days	Not at all	Several days	Not at all	Several days	Several days	Not at all	Several days	Somewhat Frequently	Somewhat Infrequently	Very Infrequently	Very Infrequently	Very Infrequently	Somewhat Frequently	Somewhat Frequently	Somewhat Infrequently	Somewhat Infrequently	Somewhat Infrequently	Very Infrequently	Very Infrequently	Somewhat Frequently	Very Infrequently	Somewhat Infrequently	Several days	More than half the days	More than half the days	More than half the days	Several days	Several days	Several days	Sometimes	Fairly Often	Fairly Often	Almost Never	Almost Never	Sometimes	Sometimes	Fairly Often	Sometimes	Sometimes
KSU	Female	Several days	More than half the days	Nearly every day	Nearly every day	Nearly every day	Several days	Several days	Not at all	Not at all	Somewhat Infrequently	Almost Never	Somewhat Frequently	Almost Always	Very Frequently	Somewhat Frequently	Very Frequently	Very Frequently	Somewhat Infrequently	Very Frequently	Somewhat Frequently	Almost Never	Very Frequently	Very Frequently	Somewhat Infrequently	Nearly every day	More than half the days	Nearly every day	Nearly every day	More than half the days	More than half the days	More than half the days	Fairly Often	Sometimes	Very often	Fairly Often	Sometimes	Very often	Fairly Often	Almost Never	Fairly Often	Very often
KSU	Male	More than half the days	Not at all	Not at all	Not at all	Not at all	Not at all	More than half the days	Several days	Not at all	Somewhat Infrequently	Almost Never	Somewhat Infrequently	Somewhat Frequently	Somewhat Frequently	Somewhat Frequently	Very Frequently	Somewhat Frequently	Very Frequently	Somewhat Frequently	Very Frequently	Very Frequently	Very Frequently	Somewhat Frequently	Very Infrequently	Several days	Several days	Several days	Several days	Not at all	Not at all	Several days	Almost Never	Almost Never	Sometimes	Fairly Often	Fairly Often	Sometimes	Sometimes	Sometimes	Almost Never	Almost Never
Vision	Female	Not at all	Not at all	Not at all	Not at all	Not at all	Not at all	Not at all	Not at all	Not at all	Almost Never	Almost Never	Almost Never	Almost Never	Almost Never	Almost Never	Almost Never	Almost Never	Almost Never	Almost Never	Almost Never	Almost Never	Almost Never	Almost Never	Almost Never	Not at all	Not at all	Not at all	Not at all	Not at all	Not at all	Not at all	Never	Never	Never	Never	Very often	Never	Very often	Very often	Never	Never
Vision	Male	Not at all	Not at all	Not at all	Several days	Not at all	Not at all	Not at all	Not at all	Not at all	Somewhat Frequently	Somewhat Frequently	Very Infrequently	Very Infrequently	Very Infrequently	Very Infrequently	Very Infrequently	Very Infrequently	Very Infrequently	Very Infrequently	Very Infrequently	Very Infrequently	Very Infrequently	Very Infrequently	Very Infrequently	Not at all	Not at all	Not at all	Not at all	Not at all	Not at all	Not at all	Sometimes	Almost Never	Almost Never	Almost Never	Almost Never	Almost Never	Fairly Often	Fairly Often	Fairly Often	Sometimes
Vision	Female	Not at all	Nearly every day	Not at all	Not at all	More than half the days	Several days	Not at all	Not at all	Nearly every day	Somewhat Frequently	Almost Never	Almost Never	Almost Never	Somewhat Frequently	Almost Always	Almost Always	Almost Never	Almost Never	Very Infrequently	Almost Never	Somewhat Infrequently	Very Frequently	Very Infrequently	Almost Never	More than half the days	Several days	Nearly every day	Not at all	Not at all	Several days	More than half the days	Sometimes	Fairly Often	Very often	Sometimes	Sometimes	Sometimes	Very often	Almost Never	Almost Never	Sometimes
Vision	Male	Several days	Not at all	Several days	Several days	Not at all	Not at all	Several days	Not at all	Not at all	Somewhat Frequently	Almost Never	Almost Never	Almost Never	Somewhat Infrequently	Almost Never	Almost Never	Almost Never	Somewhat Frequently	Almost Never	Almost Never	Almost Never	Almost Never	Almost Never	Almost Never	Not at all	Not at all	Not at all	Not at all	Not at all	Not at all	Not at all	Never	Almost Never	Almost Never	Sometimes	Almost Never	Almost Never	Fairly Often	Fairly Often	Almost Never	Almost Never
Vision	Female	Not at all	Not at all	Several days	Several days	Not at all	Not at all	More than half the days	Not at all	Not at all	Very Frequently	Almost Never	Very Infrequently	Very Infrequently	Almost Never	Almost Always	Very Infrequently	Almost Never	Almost Always	Very Infrequently	Very Infrequently	Almost Never	Somewhat Frequently	Almost Never	Almost Never	Not at all	Not at all	Not at all	Not at all	Not at all	Several days	Several days	Never	Sometimes	Sometimes	Almost Never	Fairly Often	Sometimes	Fairly Often	Sometimes	Almost Never	Almost Never
Vision	Female	Several days	Several days	Several days	Several days	Several days	More than half the days	More than half the days	More than half the days	Not at all	Almost Always	Somewhat Frequently	Very Frequently	Very Frequently	Somewhat Frequently	Somewhat Frequently	Somewhat Frequently	Somewhat Frequently	Almost Always	Somewhat Frequently	Very Infrequently	Very Frequently	Almost Always	Somewhat Frequently	Very Infrequently	Several days	More than half the days	Several days	More than half the days	Several days	Several days	Several days	Very often	Very often	Fairly Often	Never	Almost Never	Fairly Often	Sometimes	Almost Never	Fairly Often	Fairly Often
Vision	Male	Several days	Several days	Several days	Several days	Not at all	Not at all	Several days	Not at all	Not at all	Very Infrequently	Almost Never	Almost Never	Somewhat Infrequently	Almost Never	Somewhat Infrequently	Very Infrequently	Very Infrequently	Almost Never	Somewhat Infrequently	Somewhat Frequently	Very Infrequently	Somewhat Infrequently	Somewhat Infrequently	Almost Never	Several days	Several days	Several days	Several days	Several days	Several days	Several days	Fairly Often	Sometimes	Almost Never	Almost Never	Fairly Often	Almost Never	Fairly Often	Fairly Often	Never	Almost Never
Vision	Female	Several days	Not at all	Not at all	Several days	Several days	Not at all	Not at all	Not at all	Not at all	Very Frequently	Very Frequently	Somewhat Frequently	Somewhat Frequently	Very Infrequently	Very Infrequently	Very Frequently	Somewhat Infrequently	Somewhat Infrequently	Somewhat Frequently	Almost Never	Almost Always	Almost Always	Almost Always	Very Infrequently	Not at all	Several days	Several days	Several days	Not at all	Not at all	Not at all	Sometimes	Almost Never	Sometimes	Almost Never	Fairly Often	Fairly Often	Sometimes	Almost Never	Fairly Often	Fairly Often

## Sheet: Follow-up waitlist
Center	Gender	Little interest or pleasure in doing things	Feeling down, depressed, or hopeless	Trouble falling or staying asleep, or sleeping too much	Feeling tired or having little energy	Poor appetite or overeating	Feeling bad about yourself — or that you are a failure or have let yourself or your family down	Trouble concentrating on things, such as reading the newspaper or watching television	Moving or speaking so slowly that other people could have noticed? Or the opposite — being so fidgety or restless that you have been moving around a lot more than usual	Thoughts that you would be better off dead or of hurting yourself in some way	I could be experiencing some emotion and not be conscious of it until some time later	I break or spill things because of carelessness, not paying attention, or thinking of something else	I find it difficult to stay focused on what’s happening in the present	I tend to walk quickly to get where I’m going without paying attention to what I experience along the way.	I tend not to notice feelings of physical tension or discomfort until they really grab my attention	I forget a person’s name almost as soon as I’ve been told it for the first time	It seems I am “running on automatic,” without much awareness of what I’m doing	I rush through activities without being really attentive to them	I get so focused on the goal I want to achieve that I lose touch with what I’m doing right now to get there	I do jobs or tasks automatically, without being aware of what I'm doing	I find myself listening to someone with one ear, doing something else at the same time.	I drive places on ‘automatic pilot’ and then wonder why I went there	I find myself preoccupied with the future or the past	I find myself doing things without paying attention	I snack without being aware that I’m eating	Feeling nervous, anxious or on edge	Not being able to stop or control worrying	Worrying too much about different things	Trouble relaxing	Being so restless that it is hard to sit still	Becoming easily annoyed or irritable	Feeling afraid as if something awful might happen	In the last month, how often have you been upset because of something that happened unexpectedly?	In the last month, how often have you felt that you were unable to control the important things in your life?	In the last month, how often have you felt nervous and “stressed”?	In the last month, how often have you felt confident about your ability to handle your personal problems?	In the last month, how often have you felt that things were going your way?	In the last month, how often have you found that you could not cope with all the things that you had to do?	In the last month, how often have you been able to control irritations in your life?	In the last month, how often have you felt that you were on top of things?	In the last month, how often have you been angered because of things that were outside your control?	In the last month, how often have you felt difficulties were piling up so high that you could not overcome them?
KSU	Female	Nearly every day	Nearly every day	More than half the days	Nearly every day	Several days	More than half the days	Nearly every day	Several days	Not at all	Somewhat Frequently	Somewhat Frequently	Almost Always	Somewhat Infrequently	Very Infrequently	Somewhat Infrequently	Somewhat Frequently	Almost Always	Almost Never	Somewhat Frequently	Almost Always	Almost Never	Almost Always	Somewhat Frequently	Very Infrequently	Nearly every day	Nearly every day	Nearly every day	More than half the days	Not at all	Several days	Several days	Almost Never	Very often	Very often	Sometimes	Almost Never	Very often	Fairly Often	Almost Never	Sometimes	Very often
KSU	Female	Several days	More than half the days	Nearly every day	Nearly every day	Nearly every day	Several days	Nearly every day	Several days	Several days	Very Frequently	Somewhat Frequently	Almost Always	Somewhat Frequently	Very Infrequently	Somewhat Frequently	Very Infrequently	Somewhat Frequently	Somewhat Frequently	Very Infrequently	Somewhat Frequently	Almost Never	Almost Always	Somewhat Frequently	Very Frequently	Nearly every day	Nearly every day	Nearly every day	Nearly every day	Not at all	Several days	Nearly every day	Sometimes	Very often	Very often	Sometimes	Almost Never	Very often	Sometimes	Sometimes	Sometimes	Very often
KSU	Female	Not at all	Several days	Several days	Not at all	Nearly every day	Several days	More than half the days	Several days	Several days	Somewhat Frequently	Very Frequently	Somewhat Frequently	Somewhat Frequently	Very Infrequently	Somewhat Frequently	Somewhat Infrequently	Very Infrequently	Almost Never	Very Infrequently	Somewhat Infrequently	Very Infrequently	Somewhat Frequently	Somewhat Infrequently	Somewhat Infrequently	More than half the days	More than half the days	Several days	Several days	Several days	Several days	Not at all	Almost Never	Fairly Often	Fairly Often	Almost Never	Almost Never	Never	Almost Never	Almost Never	Sometimes	Sometimes
KSU	Male	Nearly every day	Nearly every day	Nearly every day	Nearly every day	Nearly every day	Nearly every day	Nearly every day	More than half the days	Several days	Very Frequently	Very Infrequently	Very Frequently	Almost Always	Somewhat Frequently	Almost Always	Very Frequently	Very Frequently	Very Infrequently	Very Infrequently	Somewhat Infrequently	Very Frequently	Almost Always	Somewhat Frequently	Very Infrequently	Nearly every day	Nearly every day	Nearly every day	Nearly every day	More than half the days	Nearly every day	Nearly every day	Very often	Very often	Very often	Never	Almost Never	Very often	Almost Never	Never	Very often	Very often
KSU	Female	Several days	Several days	Several days	Several days	Nearly every day	Nearly every day	Not at all	Nearly every day	Not at all	Almost Always	Almost Always	Somewhat Frequently	Somewhat Frequently	Almost Always	Somewhat Infrequently	Almost Always	Very Frequently	Almost Always	Somewhat Infrequently	Somewhat Frequently	Almost Never	Almost Always	Somewhat Infrequently	Almost Always	Nearly every day	More than half the days	Several days	Nearly every day	More than half the days	Nearly every day	Not at all	Sometimes	Fairly Often	Sometimes	Fairly Often	Sometimes	Sometimes	Sometimes	Sometimes	Very often	Sometimes
KSU	Female	More than half the days	More than half the days	Several days	More than half the days	Several days	Nearly every day	Not at all	Not at all	Several days	Somewhat Frequently	Very Frequently	Somewhat Frequently	Almost Always	Very Frequently	Almost Never	Somewhat Frequently	Almost Never	Somewhat Frequently	Somewhat Infrequently	Very Infrequently	Almost Never	Somewhat Infrequently	Very Infrequently	Very Frequently	Nearly every day	Nearly every day	Nearly every day	More than half the days	More than half the days	More than half the days	Not at all	Very often	Very often	Very often	Fairly Often	Sometimes	Fairly Often	Fairly Often	Very often	Very often	Never
KSU	Male	Several days	Several days	Several days	More than half the days	Nearly every day	More than half the days	More than half the days	Several days	Not at all	Somewhat Infrequently	Very Infrequently	Very Frequently	Somewhat Frequently	Very Frequently	Almost Never	Very Infrequently	Somewhat Frequently	Somewhat Infrequently	Very Frequently	Somewhat Infrequently	Somewhat Frequently	Almost Always	Somewhat Frequently	Somewhat Frequently	Nearly every day	More than half the days	Nearly every day	More than half the days	Several days	More than half the days	More than half the days	Very often	Very often	Very often	Almost Never	Sometimes	Fairly Often	Sometimes	Almost Never	Very often	Fairly Often
KSU	Male	Several days	More than half the days	More than half the days	Nearly every day	Several days	Several days	Nearly every day	Several days	Not at all	Somewhat Infrequently	Somewhat Infrequently	Very Frequently	Somewhat Frequently	Somewhat Infrequently	Somewhat Infrequently	Somewhat Frequently	Very Infrequently	Somewhat Infrequently	Somewhat Infrequently	Somewhat Infrequently	Almost Never	Very Frequently	Somewhat Infrequently	Almost Never	More than half the days	Several days	Several days	More than half the days	More than half the days	Several days	Several days	Sometimes	Fairly Often	Sometimes	Sometimes	Sometimes	Sometimes	Sometimes	Sometimes	Sometimes	Sometimes
KSU	Male	Not at all	Several days	More than half the days	Several days	Several days	Not at all	Several days	Not at all	Not at all	Very Infrequently	Almost Never	Somewhat Infrequently	Almost Never	Almost Never	Somewhat Infrequently	Very Infrequently	Somewhat Infrequently	Somewhat Infrequently	Almost Never	Somewhat Frequently	Somewhat Infrequently	Somewhat Infrequently	Somewhat Frequently	Very Infrequently	Several days	Several days	Several days	Several days	Several days	More than half the days	Several days	Sometimes	Sometimes	Fairly Often	Fairly Often	Sometimes	Sometimes	Fairly Often	Sometimes	Fairly Often	Sometimes
KSU	Female	Several days	Not at all	Not at all	Several days	Not at all	Not at all	Several days	Not at all	Not at all	Very Infrequently	Almost Never	Very Infrequently	Somewhat Infrequently	Almost Never	Very Infrequently	Somewhat Infrequently	Almost Never	Almost Never	Almost Never	Almost Never	Almost Never	Almost Never	Very Infrequently	Almost Never	Not at all	Not at all	Not at all	Not at all	Not at all	Not at all	Not at all	Almost Never	Never	Never	Fairly Often	Sometimes	Never	Fairly Often	Sometimes	Never	Never
KSU	Male	Not at all	Not at all	More than half the days	Several days	Not at all	Several days	Several days	Several days	Several days	Somewhat Infrequently	Somewhat Frequently	Very Frequently	Almost Always	Very Infrequently	Almost Always	Very Frequently	Somewhat Frequently	Almost Always	Somewhat Frequently	Somewhat Infrequently	Very Infrequently	Almost Always	Almost Always	Very Infrequently	Several days	Several days	Nearly every day	Several days	Several days	Several days	More than half the days	Sometimes	Fairly Often	Fairly Often	Sometimes	Almost Never	Sometimes	Sometimes	Sometimes	Fairly Often	Sometimes
KSU	Male	More than half the days	More than half the days	More than half the days	More than half the days	Several days	More than half the days	Nearly every day	More than half the days	Not at all	Very Infrequently	Very Infrequently	Very Frequently	Somewhat Frequently	Very Infrequently	Very Frequently	Very Frequently	Very Frequently	Very Frequently	Somewhat Frequently	Somewhat Infrequently	Somewhat Infrequently	Very Frequently	Very Frequently	Somewhat Infrequently	Nearly every day	Nearly every day	Nearly every day	More than half the days	More than half the days	More than half the days	Several days	Very often	Fairly Often	Very often	Almost Never	Almost Never	Fairly Often	Sometimes	Fairly Often	Almost Never	Fairly Often
Vision	Male	Several days	Several days	Several days	Several days	Several days	More than half the days	Several days	Not at all	Not at all	Somewhat Frequently	Very Infrequently	Very Infrequently	Somewhat Frequently	Somewhat Frequently	Very Infrequently	Somewhat Infrequently	Somewhat Frequently	Somewhat Frequently	Somewhat Frequently	Somewhat Infrequently	Somewhat Infrequently	Almost Always	Somewhat Infrequently	Very Infrequently	More than half the days	More than half the days	More than half the days	Several days	Several days	More than half the days	Several days	Sometimes	Sometimes	Fairly Often	Sometimes	Almost Never	Sometimes	Fairly Often	Sometimes	Almost Never	Sometimes
Vision	Female	Not at all	Several days	Several days	Not at all	Not at all	Not at all	Not at all	Not at all	Not at all	Almost Never	Almost Never	Almost Never	Somewhat Frequently	Almost Never	Almost Always	Somewhat Frequently	Somewhat Frequently	Almost Never	Almost Never	Almost Always	Almost Never	Almost Always	Almost Never	Almost Never	Several days	Nearly every day	Nearly every day	Several days	Not at all	Not at all	Several days	Fairly Often	Very often	Very often	Sometimes	Almost Never	Sometimes	Fairly Often	Sometimes	Fairly Often	Sometimes
Vision	Female	Not at all	Not at all	Not at all	Not at all	Not at all	Several days	Not at all	Not at all	Not at all	Very Infrequently	Almost Never	Very Infrequently	Very Infrequently	Almost Never	Almost Never	Almost Never	Very Infrequently	Almost Never	Almost Never	Almost Never	Almost Never	Almost Never	Almost Never	Almost Never	Not at all	Not at all	Not at all	Several days	Not at all	Several days	Not at all	Almost Never	Sometimes	Almost Never	Sometimes	Almost Never	Almost Never	Almost Never	Fairly Often	Fairly Often	Sometimes
Vision	Female	Not at all	Not at all	Not at all	Several days	Not at all	Not at all	Not at all	Not at all	Not at all	Almost Never	Almost Never	Almost Never	Somewhat Frequently	Almost Never	Somewhat Frequently	Very Infrequently	Very Infrequently	Very Infrequently	Almost Never	Almost Never	Almost Never	Very Frequently	Somewhat Frequently	Almost Never	More than half the days	Several days	Several days	Several days	Not at all	Nearly every day	Not at all	Never	Sometimes	Fairly Often	Never	Sometimes	Sometimes	Sometimes	Never	Almost Never	Almost Never
Vision	Female	Several days	Several days	Not at all	Not at all	Not at all	Not at all	Not at all	Not at all	Not at all	Somewhat Frequently	Almost Never	Almost Never	Almost Never	Very Infrequently	Almost Never	Almost Never	Almost Never	Very Infrequently	Almost Never	Almost Never	Very Infrequently	Very Frequently	Somewhat Infrequently	Very Infrequently	More than half the days	Several days	More than half the days	Not at all	Not at all	More than half the days	Several days	Very often	Sometimes	Sometimes	Sometimes	Fairly Often	Very often	Fairly Often	Sometimes	Fairly Often	Fairly Often
Vision	Female	Several days	Several days	Several days	Several days	Several days	Not at all	Several days	Not at all	Not at all	Somewhat Infrequently	Almost Never	Somewhat Infrequently	Almost Never	Somewhat Frequently	Somewhat Infrequently	Almost Never	Very Infrequently	Somewhat Infrequently	Almost Never	Somewhat Frequently	Very Infrequently	Almost Never	Very Infrequently	Somewhat Frequently	Several days	Several days	More than half the days	Several days	Several days	Several days	Several days	Fairly Often	Sometimes	Fairly Often	Sometimes	Sometimes	Sometimes	Sometimes	Sometimes	Sometimes	Sometimes
Vision	Female	Not at all	Not at all	Not at all	More than half the days	Not at all	Not at all	Nearly every day	Not at all	Not at all	Somewhat Frequently	Somewhat Infrequently	Very Frequently	Very Frequently	Somewhat Frequently	Almost Never	Somewhat Infrequently	Almost Always	Somewhat Frequently	Very Frequently	Somewhat Infrequently	Somewhat Frequently	Almost Always	Almost Always	Almost Never	Not at all	More than half the days	More than half the days	More than half the days	More than half the days	Nearly every day	More than half the days	Fairly Often	Sometimes	Very often	Fairly Often	Fairly Often	Sometimes	Sometimes	Sometimes	Fairly Often	Sometimes
Vision	Female	Not at all	Not at all	Not at all	Not at all	Not at all	Not at all	Not at all	Not at all	Not at all	Very Frequently	Almost Never	Almost Never	Almost Never	Almost Never	Almost Never	Almost Never	Almost Never	Almost Never	Almost Never	Almost Never	Almost Never	Almost Never	Almost Never	Almost Never	Not at all	Not at all	Not at all	Not at all	Not at all	Not at all	Not at all	Almost Never	Almost Never	Almost Never	Almost Never	Almost Never	Almost Never	Almost Never	Almost Never	Almost Never	Almost Never
Vision	Male	Nearly every day	Nearly every day	Several days	Nearly every day	Nearly every day	More than half the days	Nearly every day	Nearly every day	Several days	Very Frequently	Very Frequently	Very Frequently	Very Frequently	Somewhat Frequently	Somewhat Infrequently	Somewhat Frequently	Very Frequently	Very Frequently	Very Frequently	Almost Always	Very Frequently	Somewhat Frequently	Very Frequently	Almost Always	Nearly every day	Nearly every day	Nearly every day	More than half the days	More than half the days	Nearly every day	Nearly every day	Very often	Fairly Often	Very often	Sometimes	Sometimes	Fairly Often	Almost Never	Almost Never	Very often	Very often
Vision	Female	Several days	Several days	Not at all	Not at all	Not at all	Several days	Not at all	Not at all	Not at all	Very Infrequently	Almost Never	Very Infrequently	Very Infrequently	Almost Never	Somewhat Frequently	Very Infrequently	Very Infrequently	Very Infrequently	Very Infrequently	Very Infrequently	Almost Never	Very Frequently	Very Infrequently	Almost Never	Several days	Several days	Several days	Not at all	Not at all	Not at all	Several days	Sometimes	Fairly Often	Sometimes	Sometimes	Sometimes	Fairly Often	Fairly Often	Almost Never	Almost Never	Sometimes
Vision	Female	Not at all	Not at all	Not at all	Not at all	Not at all	Not at all	Several days	Not at all	Not at all	Very Infrequently	Almost Never	Almost Never	Somewhat Frequently	Very Frequently	Almost Never	Almost Never	Very Infrequently	Almost Never	Almost Never	Very Infrequently	Almost Never	Very Frequently	Very Infrequently	Almost Never	Not at all	Not at all	Not at all	Not at all	Not at all	Several days	Not at all	Sometimes	Sometimes	Sometimes	Fairly Often	Fairly Often	Never	Very often	Almost Never	Sometimes	Never
Vision	Female	More than half the days	More than half the days	Nearly every day	Nearly every day	Nearly every day	Nearly every day	More than half the days	Not at all	More than half the days	Very Frequently	Very Frequently	Almost Always	Very Frequently	Somewhat Frequently	Almost Always	Almost Always	Almost Always	Somewhat Infrequently	Almost Always	Almost Always	Almost Always	Somewhat Frequently	Almost Always	Almost Always	More than half the days	Nearly every day	Nearly every day	Nearly every day	More than half the days	Nearly every day	Nearly every day	Fairly Often	Fairly Often	Very often	Almost Never	Almost Never	Very often	Almost Never	Never	Very often	Very often
Vision	Female	More than half the days	Nearly every day	More than half the days	Several days	More than half the days	Nearly every day	Several days	Several days	Several days	Somewhat Frequently	Somewhat Frequently	Very Frequently	Very Frequently	Very Frequently	Somewhat Infrequently	Somewhat Frequently	Somewhat Frequently	Somewhat Infrequently	Somewhat Frequently	Very Frequently	Somewhat Frequently	Almost Always	Very Frequently	Somewhat Frequently	More than half the days	Nearly every day	Nearly every day	More than half the days	More than half the days	Nearly every day	More than half the days	Sometimes	Very often	Fairly Often	Very often	Sometimes	Fairly Often	Sometimes	Sometimes	Fairly Often	Fairly Often
